# Supplementary material for: Fasting blood glucose mediated the association between a body shape index and depression: a cross sectional study from NHANES 2017–2023
Source: Front Nutr. 2025 May 9;12:1537644. doi: 10.3389/fnut.2025.1537644 (PMC12098030; doi:10.3389/fnut.2025.1537644)
Supplement: Supplementary file 1 [file Data_Sheet_1.XLS]

SEQN	Gender	Age	Race	Education	Marital status	PIR	Alcohol.use	Weight	Height(cm)	BMI	Waist(cm)	Hypertension history	Hypercholesterolemia history	Diabetes history	DPQ010	DPQ020	DPQ030	DPQ040	DPQ050	DPQ060	DPQ070	DPQ080	DPQ090	PHQ-9	FBG(mmol/L)	Current smoking status	Waist circumference(m)	Height(m)	ABSI	DEPRESSION.CS
119316	1	18	1	NA	NA	1.45	2	109.2	180	33.7	111.5	2	2	3	1	0	0	0	1	0	0	0	0	2	5.77	NA	1.115	1.8	0.079656034	0
95555	1	18	1	NA	NA	1.45	2	109.2	180	33.7	111.5	2	2	3	1	0	0	0	1	0	0	0	0	2	5.77	NA	1.115	1.8	0.079656034	0
136670	2	19	3	NA	NA	4.31	1	74.4	158.5	29.6	99.4	2	2	3	0	1	3	3	1	1	0	1	0	10	5.77	NA	0.994	1.585	0.082510764	0
120751	2	19	3	NA	NA	0.28	NA	142.5	156.9	57.9	143.8	2	2	3	0	0	0	2	0	0	0	0	0	2	5.38	NA	1.438	1.569	0.07670583	0
102908	1	51	3	3	6	2.24	1	73.3	172.4	24.7	96	2	2	3	0	0	0	0	0	0	0	0	0	0	25	1	0.96	1.724	0.086206094	0
94579	1	52	4	3	5	0.62	1	82.1	171.7	27.8	101	2	2	3	0	0	0	0	0	0	0	0	0	0	7.05	NA	1.01	1.717	0.083992343	0
102802	1	25	5	5	5	5	2	69	174.8	22.6	85.9	2	2	3	0	0	0	1	0	0	0	0	0	1	5.66	NA	0.859	1.748	0.081279962	0
102101	1	20	1	3	5	5	2	95.4	178.7	29.9	109.8	2	2	3	0	1	0	0	0	1	0	0	0	2	6.11	3	1.098	1.787	0.085262737	0
116616	1	52	4	3	3	0.62	1	82.1	171.7	27.8	101	2	2	3	0	0	0	0	0	0	0	0	0	0	7.05	NA	1.01	1.717	0.083992343	0
137216	1	53	3	3	3	2.4	4	144.1	189.8	40	135.6	2	2	3	3	0	0	0	0	0	0	0	0	3	5.61	1	1.356	1.898	0.084153385	0
137138	1	70	3	5	3	1.06	3	135.6	178.7	42.5	147.3	2	2	3	1	1	2	1	0	1	0	0	0	6	6.22	NA	1.473	1.787	0.090479012	0
100292	2	56	5	3	3	0.61	3	125.5	155	52.2	125.3	2	2	3	0	0	2	2	0	0	0	1	0	5	8.27	3	1.253	1.55	0.072056233	0
133751	2	36	4	3	3	3.38	2	90	163.2	33.8	105.7	2	2	3	1	0	1	1	1	1	0	0	0	5	6.22	NA	1.057	1.632	0.079147483	0
115280	1	25	5	5	3	5	2	69	174.8	22.6	85.9	2	2	3	0	0	0	1	0	0	0	0	0	1	5.66	NA	0.859	1.748	0.081279962	0
114510	2	32	2	3	3	NA	2	106.7	158.4	42.5	116.1	2	2	3	2	0	2	2	2	0	0	0	0	8	5.11	1	1.161	1.584	0.075746402	0
139153	2	24	3	5	3	1.84	2	133.1	161.2	51.2	144.7	2	2	3	0	1	2	3	3	1	0	0	0	10	6.77	NA	1.447	1.612	0.08265568	0
124097	1	20	1	3	3	5	2	95.4	178.7	29.9	109.8	2	2	3	0	1	0	0	0	1	0	0	0	2	6.11	3	1.098	1.787	0.085262737	0
131051	1	62	4	2	2	0.81	4	77.2	178.6	24.2	86.2	2	2	3	0	2	0	0	0	0	0	0	0	2	4.83	1	0.862	1.786	0.077094423	0
122655	2	56	5	3	2	0.61	3	125.5	155	52.2	125.3	2	2	3	0	0	2	2	0	0	0	1	0	5	8.27	3	1.253	1.55	0.072056233	0
133664	1	67	4	2	2	0.78	2	101.3	170.3	34.9	108.3	2	2	3	1	0	1	1	0	0	1	0	0	4	5.61	3	1.083	1.703	0.077708915	0
123861	1	42	4	5	2	4.06	1	85.3	164.2	31.6	95.4	2	2	3	1	0	3	2	0	0	2	0	0	8	5.55	3	0.954	1.642	0.074485272	0
112988	1	51	3	3	1	2.24	1	73.3	172.4	24.7	96	2	2	3	0	0	0	0	0	0	0	0	0	0	25	1	0.96	1.724	0.086206094	0
102952	2	70	5	3	1	0.95	1	49	156.5	20	82.2	2	2	3	0	0	0	0	0	0	0	0	0	0	8.77	NA	0.822	1.565	0.089178737	0
112530	2	70	5	3	1	0.95	1	49	156.5	20	82.2	2	2	3	0	0	0	0	0	0	0	0	0	0	8.77	NA	0.822	1.565	0.089178737	0
100586	1	80	3	2	1	1.36	1	88.7	166	32.2	113	2	2	3	0	0	1	3	0	0	0	0	0	4	6.83	3	1.13	1.66	0.086653708	0
123490	1	80	3	2	1	1.36	1	88.7	166	32.2	113	2	2	3	0	0	1	3	0	0	0	0	0	4	6.83	3	1.13	1.66	0.086653708	0
135610	2	69	3	5	1	3.07	1	123.6	191.3	33.8	125.9	2	2	3	3	2	1	1	1	2	1	1	1	13	5.5	3	1.259	1.913	0.087074391	1
138108	2	34	3	5	1	2.28	1	78.7	170.2	27.2	91.2	2	2	3	0	0	0	1	1	0	0	0	0	2	5.33	NA	0.912	1.702	0.077292222	0
136165	1	62	3	5	1	2.28	4	93.7	176.7	30	108	2	2	3	1	1	2	1	0	0	0	1	0	6	6.66	NA	1.08	1.767	0.084150747	0
117847	1	46	5	4	1	1.39	4	102.1	179.8	31.6	108.8	2	2	3	0	0	0	0	0	0	0	0	0	0	5.94	NA	1.088	1.798	0.081178807	0
118783	1	65	1	5	1	5	4	84.7	170.4	29.2	103	2	2	3	0	1	0	0	0	1	0	0	0	2	6.27	1	1.03	1.704	0.083210959	0
140756	1	48	1	2	1	3.76	4	98.7	172.5	33.2	106.2	2	2	3	0	0	1	1	0	0	1	0	0	3	5.72	1	1.062	1.725	0.078277674	0
141731	2	68	3	5	1	5	4	74.1	157.9	29.7	101.1	2	2	3	0	0	1	0	0	0	0	0	0	1	6.16	3	1.011	1.579	0.083892369	0
120817	1	59	2	5	1	0.17	4	92.8	178.8	29	96.6	2	2	3	0	0	0	0	0	0	0	0	0	0	6.49	NA	0.966	1.788	0.076535226	0
102553	1	50	5	5	1	4.98	3	68.7	161.7	26.3	95.8	2	2	3	0	0	1	0	0	0	0	1	2	4	6.61	NA	0.958	1.617	0.085187002	0
110415	1	50	5	5	1	4.98	3	68.7	161.7	26.3	95.8	2	2	3	0	0	1	0	0	0	0	1	2	4	6.61	NA	0.958	1.617	0.085187002	0
102642	2	44	5	5	1	5	3	76.6	164.4	28.3	93.3	2	2	3	0	0	0	0	0	0	0	0	0	0	8.27	NA	0.933	1.644	0.078356154	0
117244	2	44	5	5	1	5	3	76.6	164.4	28.3	93.3	2	2	3	0	0	0	0	0	0	0	0	0	0	8.27	NA	0.933	1.644	0.078356154	0
102489	1	73	3	5	1	5	3	99.2	178.4	31.2	118	2	2	3	0	1	2	1	0	1	0	0	0	5	7.33	3	1.18	1.784	0.089141825	0
119629	1	73	3	5	1	5	3	99.2	178.4	31.2	118	2	2	3	0	1	2	1	0	1	0	0	0	5	7.33	3	1.18	1.784	0.089141825	0
102465	1	79	5	5	1	2.22	2	65.4	162	24.9	98.8	2	2	3	0	0	0	0	0	0	0	0	0	0	6.61	NA	0.988	1.62	0.091033213	0
121136	1	79	5	5	1	2.22	2	65.4	162	24.9	98.8	2	2	3	0	0	0	0	0	0	0	0	0	0	6.61	NA	0.988	1.62	0.091033213	0
132342	2	61	3	4	1	1.3	2	75.2	159.1	29.7	94.8	2	2	3	0	1	0	1	0	0	0	0	0	2	5.27	1	0.948	1.591	0.078367432	0
101740	2	59	4	4	1	2.43	2	70.8	168.3	25	96	2	2	3	0	0	2	2	2	0	0	0	0	6	5.33	1	0.96	1.683	0.086550418	0
118980	2	59	4	4	1	2.43	2	70.8	168.3	25	96	2	2	3	0	0	2	2	2	0	0	0	0	6	5.33	1	0.96	1.683	0.086550418	0
113840	1	62	5	5	1	4.25	1	65	166	23.6	88.1	2	2	3	0	0	0	0	0	0	0	0	0	0	9.05	3	0.881	1.66	0.083108835	0
99486	1	62	5	5	1	4.25	1	65	166	23.6	88.1	2	2	3	0	0	0	0	0	0	0	0	0	0	9.05	3	0.881	1.66	0.083108835	0
124183	2	33	2	1	1	NA	1	79.3	156.4	32.4	102.8	2	2	3	1	2	3	1	3	3	2	1	0	16	5.27	NA	1.028	1.564	0.080880669	1
96725	2	33	2	1	1	NA	1	79.3	156.4	32.4	102.8	2	2	3	1	2	3	1	3	3	2	1	0	16	5.27	NA	1.028	1.564	0.080880669	1
133676	2	60	1	1	1	2.31	1	67.8	154.2	28.5	99.6	2	2	3	0	0	0	0	0	0	0	0	0	0	6	1	0.996	1.542	0.085964784	0
117319	2	56	5	5	1	NA	NA	85.1	160.2	33.2	103.2	2	2	3	1	0	0	2	0	0	3	1	0	7	5.72	NA	1.032	1.602	0.078932596	0
99941	2	56	5	5	1	NA	NA	85.1	160.2	33.2	103.2	2	2	3	1	0	0	2	0	0	3	1	0	7	5.72	NA	1.032	1.602	0.078932596	0
113341	2	53	5	5	1	5	NA	75.3	163.4	28.2	102.8	2	2	3	0	0	0	0	0	0	0	0	0	0	5	NA	1.028	1.634	0.086802923	0
119109	2	33	5	5	1	1.22	NA	72.1	165.5	26.3	87.6	2	2	3	0	0	1	1	0	0	1	0	0	3	4.83	NA	0.876	1.655	0.076995961	0
95423	2	33	5	5	1	1.22	NA	72.1	165.5	26.3	87.6	2	2	3	0	0	1	1	0	0	1	0	0	3	4.83	NA	0.876	1.655	0.076995961	0
116296	1	19	3	NA	NA	3.88	1	76.1	178.1	24	90.1	2	2	2	0	0	0	1	0	0	0	0	0	1	6.99	NA	0.901	1.781	0.081143176	0
138262	1	19	1	NA	NA	2.2	1	74.8	179.8	23.1	86.1	2	2	2	1	0	0	1	0	0	0	0	0	2	6	NA	0.861	1.798	0.07916508	0
117035	1	19	2	NA	NA	5	1	97	174.2	32	102.7	2	2	2	0	0	0	0	0	0	0	0	0	0	5.83	NA	1.027	1.742	0.077199244	0
136198	2	18	4	NA	NA	5	1	113.6	154.2	47.8	128.1	2	2	2	2	0	3	1	1	2	0	1	1	11	5.72	NA	1.281	1.542	0.078322825	1
140082	1	19	2	NA	NA	5	1	91.7	186.2	26.4	92.1	2	2	2	0	1	1	1	0	0	0	0	0	3	5.66	NA	0.921	1.862	0.076126145	0
116235	1	19	4	NA	NA	0.29	1	97.3	183.3	29	95.6	2	2	2	1	1	0	2	0	2	1	0	0	7	5.61	NA	0.956	1.833	0.074807417	0
133775	1	19	3	NA	NA	2.18	1	68.5	171.1	23.4	81	2	2	2	1	3	3	3	0	3	0	3	0	16	5.38	NA	0.81	1.711	0.075691906	1
120461	1	18	3	NA	NA	1.66	1	78.5	174.7	25.7	86.5	2	2	2	0	0	2	0	0	0	0	0	0	2	5.38	NA	0.865	1.747	0.075147448	0
97825	1	18	3	NA	NA	1.66	1	78.5	174.7	25.7	86.5	2	2	2	0	0	2	0	0	0	0	0	0	2	5.38	NA	0.865	1.747	0.075147448	0
118465	1	18	5	NA	NA	0.48	1	71	174.8	23.2	78.7	2	2	2	0	0	0	1	0	0	0	0	0	1	5.27	NA	0.787	1.748	0.07317769	0
99417	1	18	5	NA	NA	0.48	1	71	174.8	23.2	78.7	2	2	2	0	0	0	1	0	0	0	0	0	1	5.27	NA	0.787	1.748	0.07317769	0
113894	1	18	3	NA	NA	0.65	1	91.1	168.9	31.9	98.8	2	2	2	0	0	2	1	1	0	0	2	0	6	5.16	NA	0.988	1.689	0.075581411	0
95686	1	18	3	NA	NA	0.65	1	91.1	168.9	31.9	98.8	2	2	2	0	0	2	1	1	0	0	2	0	6	5.16	NA	0.988	1.689	0.075581411	0
138286	2	19	4	NA	NA	1.98	1	122.1	161.7	46.7	118	2	2	2	2	2	2	3	3	3	3	2	2	22	5.11	NA	1.18	1.617	0.071556498	1
100884	1	18	1	NA	NA	2.99	1	104.6	180.3	32.2	113	2	2	2	0	1	0	0	0	0	0	0	0	1	5	NA	1.13	1.803	0.083146377	0
113270	1	18	1	NA	NA	2.99	1	104.6	180.3	32.2	113	2	2	2	0	1	0	0	0	0	0	0	0	1	5	NA	1.13	1.803	0.083146377	0
110521	2	19	3	NA	NA	0.25	1	64.3	163.2	24.1	64.5	2	2	2	0	0	1	1	1	0	0	0	0	3	4.94	NA	0.645	1.632	0.060513872	0
95741	2	19	3	NA	NA	0.25	1	64.3	163.2	24.1	64.5	2	2	2	0	0	1	1	1	0	0	0	0	3	4.94	NA	0.645	1.632	0.060513872	0
122528	1	19	4	NA	NA	NA	1	58.1	170.3	20	68.2	2	2	2	0	0	0	0	1	0	0	0	0	1	4.94	NA	0.682	1.703	0.070928981	0
136755	2	18	4	NA	NA	0.24	1	144.8	165.4	52.9	142	2	2	2	0	0	1	1	0	0	0	0	0	2	4.88	NA	1.42	1.654	0.07835201	0
120498	1	18	1	NA	NA	5	1	68.7	168.4	24.2	81.7	2	2	2	2	0	1	2	1	0	2	0	0	8	4.83	NA	0.817	1.684	0.075250161	0
115053	2	18	2	NA	NA	1.33	1	46	153.8	19.4	69.4	2	2	2	0	0	1	0	1	0	2	0	0	4	4.83	NA	0.694	1.538	0.077508051	0
141928	2	18	2	NA	NA	NA	4	99	167.4	35.3	99.2	2	2	2	0	1	3	2	1	1	1	1	1	11	5.44	NA	0.992	1.674	0.071249881	1
122514	1	19	3	NA	NA	1.35	4	112	179	35	107.3	2	2	2	0	0	0	0	0	0	0	0	0	0	5.38	NA	1.073	1.79	0.074953948	0
97483	1	19	3	NA	NA	1.35	4	112	179	35	107.3	2	2	2	0	0	0	0	0	0	0	0	0	0	5.38	NA	1.073	1.79	0.074953948	0
116026	1	18	3	NA	NA	5	4	61.2	169.3	21.4	74	2	2	2	0	1	0	0	0	1	0	0	0	2	5.33	NA	0.74	1.693	0.07378375	0
109542	2	18	1	NA	NA	1.41	4	110.9	168.8	38.9	114.5	2	2	2	0	0	0	0	0	0	0	0	0	0	5.33	NA	1.145	1.688	0.076763164	0
96565	2	18	1	NA	NA	1.41	4	110.9	168.8	38.9	114.5	2	2	2	0	0	0	0	0	0	0	0	0	0	5.33	NA	1.145	1.688	0.076763164	0
134048	2	18	3	NA	NA	5	4	83.1	176	26.8	107.2	2	2	2	1	1	1	1	1	1	1	1	1	9	5.61	NA	1.072	1.76	0.090229508	0
118036	1	19	4	NA	NA	NA	4	64	169.5	22.3	76	2	2	2	2	2	2	1	3	1	0	1	0	12	5.38	NA	0.76	1.695	0.073681563	1
114718	1	18	4	NA	NA	2.24	4	76.8	183.8	22.7	76.7	2	2	2	0	0	1	0	2	0	0	0	0	3	5.38	NA	0.767	1.838	0.070567604	0
141878	1	19	3	NA	NA	2.41	3	88.6	182.3	26.7	91.7	2	2	2	2	0	0	0	0	0	0	0	0	2	5.77	NA	0.917	1.823	0.076027112	0
140869	2	19	3	NA	NA	3.96	3	51.3	163.1	19.3	72.8	2	2	2	2	0	3	3	2	2	2	0	0	14	5.66	NA	0.728	1.631	0.07922572	1
141240	1	19	3	NA	NA	0	3	52.9	173.7	17.5	69.6	2	2	2	1	0	1	1	2	0	0	0	0	5	5.11	NA	0.696	1.737	0.078346085	0
120326	2	19	3	NA	NA	5	3	67.3	167.1	24.1	84	2	2	2	2	2	1	3	3	3	1	0	2	17	5.16	NA	0.84	1.671	0.077883662	1
139132	2	19	1	NA	NA	NA	3	59.7	160	23.3	80.3	2	2	2	3	2	3	3	3	3	2	2	2	23	5.05	NA	0.803	1.6	0.077818874	1
114968	1	19	3	NA	NA	0.08	3	87.2	184.1	25.7	94	2	2	2	0	0	1	1	0	0	0	0	0	2	6.22	NA	0.94	1.841	0.079550982	0
97261	1	19	3	NA	NA	0.08	3	87.2	184.1	25.7	94	2	2	2	0	0	1	1	0	0	0	0	0	2	6.22	NA	0.94	1.841	0.079550982	0
117347	1	18	3	NA	NA	0.84	3	56.8	174.9	18.6	75.3	2	2	2	0	0	0	0	0	0	3	2	0	5	5.83	1	0.753	1.749	0.081106957	0
133413	2	18	3	NA	NA	0.11	3	60.1	169.3	21	75.2	2	2	2	1	1	0	1	1	0	0	0	0	4	5.16	NA	0.752	1.693	0.075929376	0
124786	2	18	3	NA	NA	5	3	57.1	166.9	20.5	68	2	2	2	0	0	0	0	0	0	0	0	0	0	5.27	NA	0.68	1.669	0.07027133	0
97313	2	18	3	NA	NA	5	3	57.1	166.9	20.5	68	2	2	2	0	0	0	0	0	0	0	0	0	0	5.27	NA	0.68	1.669	0.07027133	0
130963	1	18	2	NA	NA	0.52	3	57.1	167.2	20.4	75.5	2	2	2	0	0	1	1	0	0	0	0	0	2	5.11	NA	0.755	1.672	0.078206354	0
123182	1	18	5	NA	NA	5	3	69	178.4	21.7	81	2	2	2	0	0	0	1	0	0	0	0	0	1	5.44	NA	0.81	1.784	0.077949698	0
122366	1	19	5	NA	NA	3.77	3	50.6	167.8	18	66.4	2	2	2	0	0	0	1	0	0	0	0	0	1	5.22	NA	0.664	1.678	0.074631774	0
134626	2	19	3	NA	NA	0.77	3	105.1	170.3	36.2	117	2	2	2	0	1	2	3	3	0	3	1	0	13	5.05	NA	1.17	1.703	0.081929346	1
116534	1	18	3	NA	NA	0	3	84.7	183.1	25.3	96.7	2	2	2	0	0	0	1	0	0	0	0	0	1	5.55	NA	0.967	1.831	0.082921781	0
140625	1	19	3	NA	NA	0.44	3	74.6	188.9	20.9	85.7	2	2	2	0	0	0	0	0	0	0	0	0	0	5.44	NA	0.857	1.889	0.082180224	0
111372	1	18	1	NA	NA	1.18	3	78.2	177.9	24.7	82.2	2	2	2	0	0	0	0	0	0	0	0	0	0	5.27	NA	0.822	1.779	0.072663984	0
102431	1	19	2	NA	NA	1.45	3	86.2	178.7	27	86	2	2	2	3	1	1	2	2	1	2	2	0	14	5.77	NA	0.86	1.787	0.071481501	1
117761	1	19	2	NA	NA	1.45	3	86.2	178.7	27	86	2	2	2	3	1	1	2	2	1	2	2	0	14	5.77	NA	0.86	1.787	0.071481501	1
117128	1	19	3	NA	NA	0.62	3	83.4	185.2	24.3	84.7	2	2	2	0	0	0	0	0	0	0	0	0	0	5.66	NA	0.847	1.852	0.074186589	0
94087	1	19	3	NA	NA	0.62	3	83.4	185.2	24.3	84.7	2	2	2	0	0	0	0	0	0	0	0	0	0	5.66	NA	0.847	1.852	0.074186589	0
124594	2	18	4	NA	NA	2.48	3	58.6	164	21.8	72.3	2	2	2	1	0	1	1	0	1	0	0	0	4	5.05	NA	0.723	1.64	0.072345587	0
119908	2	19	1	NA	NA	2.91	3	97.5	163.7	36.4	115.2	2	2	2	0	1	1	1	0	0	0	0	0	3	6.16	NA	1.152	1.637	0.081977352	0
101745	1	18	5	NA	NA	2.04	3	100.7	171.3	34.3	108	2	2	2	0	0	2	0	0	0	0	0	0	2	6	NA	1.08	1.713	0.078165599	0
119598	1	18	5	NA	NA	2.04	3	100.7	171.3	34.3	108	2	2	2	0	0	2	0	0	0	0	0	0	2	6	NA	1.08	1.713	0.078165599	0
121483	2	18	3	NA	NA	4.6	3	64.6	166.5	23.3	81.8	2	2	2	0	0	1	1	1	0	0	0	0	3	5.77	NA	0.818	1.665	0.077709761	0
97173	2	18	3	NA	NA	4.6	3	64.6	166.5	23.3	81.8	2	2	2	0	0	1	1	1	0	0	0	0	3	5.77	NA	0.818	1.665	0.077709761	0
102284	1	18	3	NA	NA	1.85	3	81.4	174	26.9	89.4	2	2	2	2	0	1	3	1	1	1	1	0	10	5.5	NA	0.894	1.74	0.075490918	0
120250	1	18	3	NA	NA	1.85	3	81.4	174	26.9	89.4	2	2	2	2	0	1	3	1	1	1	1	0	10	5.5	NA	0.894	1.74	0.075490918	0
114905	1	19	3	NA	NA	5	3	80.7	176.2	26	85.9	2	2	2	0	0	1	0	0	0	0	0	0	1	5.5	NA	0.859	1.762	0.073735163	0
95024	1	19	3	NA	NA	5	3	80.7	176.2	26	85.9	2	2	2	0	0	1	0	0	0	0	0	0	1	5.5	NA	0.859	1.762	0.073735163	0
118275	1	19	3	NA	NA	NA	3	63.7	172.9	21.3	75.1	2	2	2	0	0	0	1	0	0	0	0	0	1	5.44	NA	0.751	1.729	0.074328615	0
93884	1	19	3	NA	NA	NA	3	63.7	172.9	21.3	75.1	2	2	2	0	0	0	1	0	0	0	0	0	1	5.44	NA	0.751	1.729	0.074328615	0
112337	1	19	5	NA	NA	NA	3	66.2	170.2	22.9	79.2	2	2	2	1	1	2	1	1	2	1	0	0	9	5.27	NA	0.792	1.702	0.075281526	0
133936	2	18	2	NA	NA	3.42	3	57	159.9	22.3	68.2	2	2	2	0	0	1	2	2	0	0	0	0	5	5.16	NA	0.682	1.599	0.068075405	0
114074	1	18	3	NA	NA	4.81	3	68.3	176.4	21.9	77	2	2	2	0	0	0	1	0	0	0	0	0	1	5.11	NA	0.77	1.764	0.074064829	0
94910	1	18	3	NA	NA	4.81	3	68.3	176.4	21.9	77	2	2	2	0	0	0	1	0	0	0	0	0	1	5.11	NA	0.77	1.764	0.074064829	0
100003	2	19	2	NA	NA	0.12	3	62.5	165	23	83.7	2	2	2	0	0	1	0	1	0	0	0	0	2	5	NA	0.837	1.65	0.080568435	0
119869	2	19	2	NA	NA	0.12	3	62.5	165	23	83.7	2	2	2	0	0	1	0	1	0	0	0	0	2	5	NA	0.837	1.65	0.080568435	0
132321	1	19	3	NA	NA	0.26	3	71.8	179.4	22.3	77.5	2	2	2	1	1	1	2	0	1	2	0	0	8	4.77	NA	0.775	1.794	0.073033241	0
119569	2	18	3	NA	NA	0.08	3	64.9	160.5	25.2	87	2	2	2	0	0	2	1	0	0	1	0	0	4	4.66	NA	0.87	1.605	0.0798941	0
96516	2	18	3	NA	NA	0.08	3	64.9	160.5	25.2	87	2	2	2	0	0	2	1	0	0	1	0	0	4	4.66	NA	0.87	1.605	0.0798941	0
116446	2	18	4	NA	NA	NA	3	50.2	160.5	19.5	66.4	2	2	2	1	1	2	0	2	1	0	0	0	7	6.16	NA	0.664	1.605	0.072344828	0
95927	2	18	4	NA	NA	NA	3	50.2	160.5	19.5	66.4	2	2	2	1	1	2	0	2	1	0	0	0	7	6.16	NA	0.664	1.605	0.072344828	0
113673	2	18	2	NA	NA	0.82	3	84.9	160.4	33	97.7	2	2	2	0	0	0	2	1	0	0	0	0	3	5.83	NA	0.977	1.604	0.074980746	0
95874	2	18	2	NA	NA	0.82	3	84.9	160.4	33	97.7	2	2	2	0	0	0	2	1	0	0	0	0	3	5.83	NA	0.977	1.604	0.074980746	0
117766	1	19	1	NA	NA	0.65	3	69.5	176.3	22.4	80.6	2	2	2	0	0	1	1	1	1	0	0	0	4	5.66	NA	0.806	1.763	0.076391237	0
116201	1	18	3	NA	NA	4.88	3	85.4	180.9	26.1	84	2	2	2	2	1	1	2	0	1	0	0	0	7	5.5	NA	0.84	1.809	0.07097951	0
122210	2	19	3	NA	NA	0.5	3	58	165.4	21.2	73.8	2	2	2	0	0	0	0	0	0	0	0	0	0	5.33	NA	0.738	1.654	0.074914296	0
99892	2	19	3	NA	NA	0.5	3	58	165.4	21.2	73.8	2	2	2	0	0	0	0	0	0	0	0	0	0	5.33	NA	0.738	1.654	0.074914296	0
121897	1	18	1	NA	NA	0.41	3	74.7	175.9	24.1	88.3	2	2	2	0	0	1	1	0	0	0	0	0	2	5.27	NA	0.883	1.759	0.079796361	0
95283	1	18	1	NA	NA	0.41	3	74.7	175.9	24.1	88.3	2	2	2	0	0	1	1	0	0	0	0	0	2	5.27	NA	0.883	1.759	0.079796361	0
116579	2	19	3	NA	NA	1.72	3	79.2	166.3	28.6	96.5	2	2	2	0	1	0	0	0	0	0	0	0	1	5.22	NA	0.965	1.663	0.080014832	0
97184	2	19	3	NA	NA	1.72	3	79.2	166.3	28.6	96.5	2	2	2	0	1	0	0	0	0	0	0	0	1	5.22	NA	0.965	1.663	0.080014832	0
120586	1	19	3	NA	NA	0.8	3	84.1	187.7	23.9	94	2	2	2	0	0	0	0	0	0	0	0	0	0	5.22	NA	0.94	1.877	0.082692055	0
101595	1	19	2	NA	NA	0.82	3	54.9	171.2	18.7	67.9	2	2	2	0	0	1	1	0	0	0	0	0	2	5.05	NA	0.679	1.712	0.073658605	0
116035	1	19	2	NA	NA	0.82	3	54.9	171.2	18.7	67.9	2	2	2	0	0	1	1	0	0	0	0	0	2	5.05	NA	0.679	1.712	0.073658605	0
139049	2	19	3	NA	NA	2.92	3	63.2	167.4	22.6	81.3	2	2	2	0	1	2	1	0	1	0	0	0	5	4.83	NA	0.813	1.674	0.078609287	0
133378	2	18	3	NA	NA	0.44	3	73.2	162.3	27.8	92.5	2	2	2	1	0	0	1	1	0	0	1	0	4	4.44	NA	0.925	1.623	0.079119939	0
114396	1	18	3	NA	NA	NA	3	85.8	173.8	28.4	97.6	2	2	2	0	1	2	1	0	0	1	0	0	5	5.05	1	0.976	1.738	0.079532757	0
115129	2	19	3	NA	NA	5	3	51.3	161	19.8	72.4	2	2	2	0	0	1	1	0	0	0	0	0	2	5	NA	0.724	1.61	0.077961856	0
94905	2	19	3	NA	NA	5	3	51.3	161	19.8	72.4	2	2	2	0	0	1	1	0	0	0	0	0	2	5	NA	0.724	1.61	0.077961856	0
121577	2	19	4	NA	NA	0.74	3	47.7	154.6	20	64.7	2	2	2	0	0	0	0	1	0	2	0	0	3	4.94	NA	0.647	1.546	0.070623007	0
98440	2	19	4	NA	NA	0.74	3	47.7	154.6	20	64.7	2	2	2	0	0	0	0	1	0	2	0	0	3	4.94	NA	0.647	1.546	0.070623007	0
124125	1	19	4	NA	NA	NA	3	79.2	174.1	26.1	79.9	2	2	2	0	0	0	0	1	0	0	0	0	1	4.94	NA	0.799	1.741	0.068820907	0
120956	1	19	1	NA	NA	1.24	2	60.7	170.4	20.9	82.9	2	2	2	0	0	0	0	0	0	0	0	0	0	6.61	3	0.829	1.704	0.083699374	0
96822	1	19	1	NA	NA	1.24	2	60.7	170.4	20.9	82.9	2	2	2	0	0	0	0	0	0	0	0	0	0	6.61	3	0.829	1.704	0.083699374	0
136346	1	19	3	NA	NA	0.46	2	71.5	166.9	25.7	85.3	2	2	2	0	1	1	1	0	1	1	0	1	6	5.55	NA	0.853	1.669	0.075816799	0
109654	1	18	5	NA	NA	NA	2	77.5	170.7	26.6	87	2	2	2	0	1	1	1	1	2	0	0	0	6	4.61	NA	0.87	1.707	0.074727663	0
94659	1	18	5	NA	NA	NA	2	77.5	170.7	26.6	87	2	2	2	0	1	1	1	1	2	0	0	0	6	4.61	NA	0.87	1.707	0.074727663	0
141801	1	19	3	NA	NA	4.93	2	79.8	181.3	24.3	81.2	2	2	2	1	1	0	1	1	2	0	0	0	6	5.61	NA	0.812	1.813	0.071881911	0
134165	2	19	3	NA	NA	4.12	2	67.5	167.4	24.1	80.4	2	2	2	1	1	1	1	0	2	1	0	1	8	5.22	NA	0.804	1.674	0.074478964	0
135733	2	18	5	NA	NA	2.61	2	62.9	171.7	21.3	79.3	2	2	2	2	2	1	1	3	2	0	0	2	13	5	NA	0.793	1.717	0.078759262	1
141768	2	19	1	NA	NA	NA	2	58.3	167.1	20.9	75.3	2	2	2	0	0	1	0	0	0	0	0	0	1	4.94	NA	0.753	1.671	0.076773127	0
138214	2	19	3	NA	NA	0.75	2	115.3	164.9	42.4	127.2	2	2	2	1	2	1	2	1	2	1	1	2	13	5.83	NA	1.272	1.649	0.08146409	1
124610	1	19	3	NA	NA	0.82	2	58.7	173.3	19.5	76.3	2	2	2	1	0	1	1	0	0	0	1	0	4	5.77	1	0.763	1.733	0.080002247	0
97425	1	19	3	NA	NA	0.82	2	58.7	173.3	19.5	76.3	2	2	2	1	0	1	1	0	0	0	1	0	4	5.77	1	0.763	1.733	0.080002247	0
136821	1	18	4	NA	NA	1.15	2	73	171.6	24.8	79.3	2	2	2	1	0	0	1	0	0	0	0	0	2	5.72	NA	0.793	1.716	0.071183624	0
140408	2	19	2	NA	NA	0.7	2	49.3	162	18.8	73.1	2	2	2	1	2	2	1	1	1	0	1	0	9	4.88	NA	0.731	1.62	0.081230907	0
112031	1	18	5	NA	NA	NA	2	85.8	176.6	27.5	90.1	2	2	2	0	0	0	0	0	0	0	0	0	0	5.44	NA	0.901	1.766	0.074417369	0
97799	1	18	5	NA	NA	NA	2	85.8	176.6	27.5	90.1	2	2	2	0	0	0	0	0	0	0	0	0	0	5.44	NA	0.901	1.766	0.074417369	0
136409	2	18	4	NA	NA	0.58	2	88.4	170.1	30.6	98.4	2	2	2	0	0	0	0	0	0	0	0	0	0	5.38	NA	0.984	1.701	0.077119107	0
118981	2	18	4	NA	NA	1.3	2	71.3	171.9	24.1	81.5	2	2	2	0	0	0	0	0	0	1	0	0	1	5.33	NA	0.815	1.719	0.074503208	0
141272	1	18	3	NA	NA	0.66	2	66.5	173.7	22	77.4	2	2	2	0	0	0	0	0	0	0	0	0	0	5.11	NA	0.774	1.737	0.07479845	0
139076	2	18	3	NA	NA	0.08	2	67.1	165.2	24.6	83.5	2	2	2	1	2	3	2	3	1	1	2	0	15	5.05	NA	0.835	1.652	0.076805334	1
112165	1	19	4	NA	NA	4.64	2	61.2	174	20.2	73	2	2	2	1	1	1	0	0	1	1	2	0	7	5	NA	0.73	1.74	0.074612912	0
111773	2	18	2	NA	NA	1.33	2	46.3	154.2	19.5	70.8	2	2	2	0	0	1	0	1	0	0	0	0	2	4.88	NA	0.708	1.542	0.078698779	0
121453	1	19	1	NA	NA	2.46	2	91.6	178	28.9	96.2	2	2	2	3	0	0	2	1	0	0	0	0	6	5.77	NA	0.962	1.78	0.076565509	0
97127	1	19	1	NA	NA	2.46	2	91.6	178	28.9	96.2	2	2	2	3	0	0	2	1	0	0	0	0	6	5.77	NA	0.962	1.78	0.076565509	0
132458	1	18	5	NA	NA	2.61	2	85	180.4	26.1	92.5	2	2	2	0	0	1	1	0	0	0	1	0	3	5.94	NA	0.925	1.804	0.078270203	0
123458	1	19	3	NA	NA	0.41	2	72.1	174.8	23.6	84.2	2	2	2	0	0	1	0	0	0	0	0	0	1	5.72	NA	0.842	1.748	0.077404589	0
99221	1	19	3	NA	NA	0.41	2	72.1	174.8	23.6	84.2	2	2	2	0	0	1	0	0	0	0	0	0	1	5.72	NA	0.842	1.748	0.077404589	0
137237	2	19	3	NA	NA	0.18	2	76.2	174.4	25.1	73.5	2	2	2	0	0	2	2	1	1	2	0	0	8	5.05	NA	0.735	1.744	0.064922956	0
134053	1	18	5	NA	NA	5	2	71.5	172.1	24.1	77.5	2	2	2	0	0	0	0	0	0	0	0	0	0	5.77	NA	0.775	1.721	0.070805431	0
138397	1	19	4	NA	NA	5	2	118.4	176.9	37.8	115.8	2	2	2	0	0	0	1	0	0	0	0	0	1	5.22	NA	1.158	1.769	0.077300703	0
110594	1	19	1	NA	NA	NA	2	74.7	180.3	23	83.7	2	2	2	0	0	0	1	0	0	0	0	0	1	5.61	NA	0.837	1.803	0.077074202	0
94106	1	19	1	NA	NA	NA	2	74.7	180.3	23	83.7	2	2	2	0	0	0	1	0	0	0	0	0	1	5.61	NA	0.837	1.803	0.077074202	0
110063	2	18	4	NA	NA	0.4	2	74.2	165.4	27.1	85.1	2	2	2	1	1	1	1	0	1	2	2	0	9	5.38	NA	0.851	1.654	0.073341358	0
121033	2	19	4	NA	NA	0.17	2	62.3	158.9	24.7	83.9	2	2	2	0	0	0	1	0	1	0	0	0	2	4.88	NA	0.839	1.589	0.078475732	0
94516	2	19	4	NA	NA	0.17	2	62.3	158.9	24.7	83.9	2	2	2	0	0	0	1	0	1	0	0	0	2	4.88	NA	0.839	1.589	0.078475732	0
117491	1	19	1	NA	NA	0.33	2	75	171.6	25.5	92.3	2	2	2	0	1	1	1	2	3	1	0	0	9	4.61	NA	0.923	1.716	0.081329782	0
94886	1	19	1	NA	NA	0.33	2	75	171.6	25.5	92.3	2	2	2	0	1	1	1	2	3	1	0	0	9	4.61	NA	0.923	1.716	0.081329782	0
123382	2	19	5	NA	NA	5	2	50.3	154.2	21.2	73.2	2	2	2	1	0	3	2	1	1	0	0	0	8	5.5	NA	0.732	1.542	0.076956443	0
97146	2	19	5	NA	NA	5	2	50.3	154.2	21.2	73.2	2	2	2	1	0	3	2	1	1	0	0	0	8	5.5	NA	0.732	1.542	0.076956443	0
113432	1	18	3	NA	NA	4.76	2	67.9	175.6	22	80.2	2	2	2	0	0	0	0	0	0	0	0	0	0	5.27	NA	0.802	1.756	0.077083896	0
95485	1	18	3	NA	NA	4.76	2	67.9	175.6	22	80.2	2	2	2	0	0	0	0	0	0	0	0	0	0	5.27	NA	0.802	1.756	0.077083896	0
139546	1	19	4	NA	NA	1.91	2	84.2	185.5	24.5	81.7	2	2	2	1	0	0	1	1	1	1	0	0	5	4.88	NA	0.817	1.855	0.071111424	0
112991	1	18	3	NA	NA	1.5	2	75.1	184	22.2	79.6	2	2	2	0	0	0	0	0	0	0	0	0	0	5.77	1	0.796	1.84	0.074290881	0
97144	1	18	3	NA	NA	1.5	2	75.1	184	22.2	79.6	2	2	2	0	0	0	0	0	0	0	0	0	0	5.77	1	0.796	1.84	0.074290881	0
123054	2	18	1	NA	NA	0.16	2	94.1	165	34.6	108.6	2	2	2	1	1	3	2	2	1	0	0	1	11	6.16	NA	1.086	1.65	0.07962274	1
133727	1	19	3	NA	NA	5	2	77.2	177.2	24.6	84.5	2	2	2	0	0	0	0	0	0	0	0	0	0	5.38	NA	0.845	1.772	0.075047249	0
137192	1	19	1	NA	NA	NA	2	73.1	179.7	22.6	83	2	2	2	0	0	2	1	0	0	0	0	0	3	5.33	NA	0.83	1.797	0.077457789	0
134947	2	18	1	NA	NA	1.61	2	64	162.9	24.1	80.5	2	2	2	2	3	1	3	2	3	2	2	2	20	5.16	NA	0.805	1.629	0.075594577	1
134033	1	18	3	NA	NA	5	2	80.1	174.1	26.4	88.5	2	2	2	0	1	0	0	0	0	0	0	0	1	6.05	NA	0.885	1.741	0.075649826	0
102416	2	19	1	NA	NA	2	2	82	170	28.4	102	2	2	2	0	0	0	0	3	0	0	0	0	3	5.16	NA	1.02	1.7	0.084042085	0
111774	2	19	1	NA	NA	2	2	82	170	28.4	102	2	2	2	0	0	0	0	3	0	0	0	0	3	5.16	NA	1.02	1.7	0.084042085	0
139648	2	19	1	NA	NA	5	2	55.9	162.7	21.1	73.4	2	2	2	1	2	1	2	1	2	1	0	1	11	5.11	NA	0.734	1.627	0.075361115	1
116372	1	18	3	NA	NA	1.22	2	58.6	173.5	19.5	67.4	2	2	2	0	0	0	0	0	0	0	0	0	0	5.77	NA	0.674	1.735	0.070629655	0
96823	1	18	3	NA	NA	1.22	2	58.6	173.5	19.5	67.4	2	2	2	0	0	0	0	0	0	0	0	0	0	5.77	NA	0.674	1.735	0.070629655	0
112468	1	18	3	NA	NA	5	2	71.4	189.4	19.9	77.3	2	2	2	1	0	0	0	0	0	0	0	0	1	5.72	NA	0.773	1.894	0.07648697	0
99632	1	18	3	NA	NA	5	2	71.4	189.4	19.9	77.3	2	2	2	1	0	0	0	0	0	0	0	0	1	5.72	NA	0.773	1.894	0.07648697	0
115756	1	18	5	NA	NA	1.66	2	64	187	18.3	74.2	2	2	2	1	0	0	0	0	0	0	0	0	1	5.66	NA	0.742	1.87	0.078135616	0
136474	2	19	3	NA	NA	5	2	62.5	173.7	20.7	76	2	2	2	0	0	3	2	0	1	0	0	0	6	5.27	NA	0.76	1.737	0.0764892	0
138617	2	18	1	NA	NA	1.05	2	52.2	161.9	19.9	71.8	2	2	2	0	0	1	1	0	0	0	0	0	2	5.27	NA	0.718	1.619	0.076842055	0
122916	1	18	5	NA	NA	0.1	2	58.2	164	21.6	69.4	2	2	2	0	0	0	1	0	0	1	0	0	2	4.83	NA	0.694	1.64	0.069871765	0
101130	2	19	2	NA	NA	2.65	2	54.6	161.8	20.9	72.7	2	2	2	1	0	0	1	1	0	0	0	0	3	4.77	NA	0.727	1.618	0.075326472	0
118373	2	19	2	NA	NA	2.65	2	54.6	161.8	20.9	72.7	2	2	2	1	0	0	1	1	0	0	0	0	3	4.77	NA	0.727	1.618	0.075326472	0
141221	2	18	3	NA	NA	0.29	2	95.6	170.1	33	99	2	2	2	0	0	0	0	0	1	0	0	0	1	4.61	NA	0.99	1.701	0.073780299	0
123608	2	19	3	NA	NA	2.89	2	92.6	163.9	34.5	99.8	2	2	2	0	0	0	1	0	0	0	0	0	1	5.83	NA	0.998	1.639	0.073557733	0
95766	2	19	3	NA	NA	2.89	2	92.6	163.9	34.5	99.8	2	2	2	0	0	0	1	0	0	0	0	0	1	5.83	NA	0.998	1.639	0.073557733	0
140054	1	19	1	NA	NA	0.43	2	40.1	163.6	15	65.5	2	2	2	0	0	1	1	2	0	0	0	0	4	5.55	NA	0.655	1.636	0.084195487	0
101113	2	19	3	NA	NA	4.86	2	65.1	160.3	25.3	82.4	2	2	2	0	0	3	3	0	0	1	0	0	7	5.44	NA	0.824	1.603	0.075517355	0
124617	2	19	3	NA	NA	4.86	2	65.1	160.3	25.3	82.4	2	2	2	0	0	3	3	0	0	1	0	0	7	5.44	NA	0.824	1.603	0.075517355	0
118006	2	19	3	NA	NA	1.71	2	54.1	163.8	20.2	70.1	2	2	2	1	2	0	2	0	0	1	0	0	6	5.44	NA	0.701	1.638	0.073845974	0
98408	2	19	3	NA	NA	1.71	2	54.1	163.8	20.2	70.1	2	2	2	1	2	0	2	0	0	1	0	0	6	5.44	NA	0.701	1.638	0.073845974	0
136753	1	18	5	NA	NA	0.37	2	69.5	183.7	20.6	74.8	2	2	2	0	1	0	0	0	1	0	0	0	2	4.94	NA	0.748	1.837	0.073440486	0
137848	2	18	3	NA	NA	5	2	66.9	172.2	22.6	70.9	2	2	2	0	0	0	1	0	0	0	0	0	1	4.66	NA	0.709	1.722	0.067591285	0
140663	2	19	1	NA	NA	3.97	2	73.5	152.9	31.4	92.8	2	2	2	2	1	1	2	1	1	0	0	0	8	5.72	NA	0.928	1.529	0.075403436	0
119128	2	18	1	NA	NA	NA	2	71.4	154.2	30	96.2	2	2	2	0	0	0	0	0	0	0	0	0	0	5.61	NA	0.962	1.542	0.080238977	0
122421	2	19	4	NA	NA	1.14	2	54.6	170.9	18.7	66	2	2	2	0	1	1	1	1	1	0	0	1	6	5.22	NA	0.66	1.709	0.07166028	0
96311	2	19	4	NA	NA	1.14	2	54.6	170.9	18.7	66	2	2	2	0	1	1	1	1	1	0	0	1	6	5.22	NA	0.66	1.709	0.07166028	0
124239	2	19	5	NA	NA	4.97	2	48.8	154.8	20.4	72.4	2	2	2	2	2	2	1	1	2	1	1	1	13	5.11	NA	0.724	1.548	0.07794106	1
102323	2	19	2	NA	NA	1.19	2	48.2	155.5	19.9	73.9	2	2	2	2	0	1	2	1	0	0	0	0	6	5.11	NA	0.739	1.555	0.080700679	0
122834	2	19	2	NA	NA	1.19	2	48.2	155.5	19.9	73.9	2	2	2	2	0	1	2	1	0	0	0	0	6	5.11	NA	0.739	1.555	0.080700679	0
116182	2	18	5	NA	NA	2.09	2	52.5	168.4	18.5	69.5	2	2	2	3	3	3	2	3	1	3	1	0	19	4.83	NA	0.695	1.684	0.076565409	1
102019	2	19	3	NA	NA	0	1	54.2	153.1	23.1	85.4	2	2	2	0	1	3	2	0	0	0	1	0	7	5.38	1	0.854	1.531	0.08509335	0
111330	2	19	3	NA	NA	0	1	54.2	153.1	23.1	85.4	2	2	2	0	1	3	2	0	0	0	1	0	7	5.38	1	0.854	1.531	0.08509335	0
140238	1	18	3	NA	NA	1.32	1	79.3	189.4	22.1	97.1	2	2	2	2	0	0	1	0	0	1	0	0	4	5.22	NA	0.971	1.894	0.08959169	0
131916	1	18	1	NA	NA	NA	1	70.8	169.3	24.7	82	2	2	2	2	1	2	2	0	1	2	2	0	12	5.27	NA	0.82	1.693	0.074305462	1
110604	1	19	3	NA	NA	2.01	1	63.1	169.9	21.9	79	2	2	2	0	0	0	0	0	0	3	0	0	3	5.38	3	0.79	1.699	0.077428526	0
93765	1	19	3	NA	NA	2.01	1	63.1	169.9	21.9	79	2	2	2	0	0	0	0	0	0	3	0	0	3	5.38	3	0.79	1.699	0.077428526	0
142119	1	18	3	NA	NA	4.63	1	74	173.3	24.6	81.3	2	2	2	0	0	0	0	1	1	0	0	0	2	5.16	NA	0.813	1.733	0.073013168	0
100978	2	18	1	NA	NA	2.23	1	48.5	157.2	19.6	71.4	2	2	2	2	0	0	0	0	0	1	0	0	3	5.05	NA	0.714	1.572	0.078337173	0
113513	2	18	1	NA	NA	2.23	1	48.5	157.2	19.6	71.4	2	2	2	2	0	0	0	0	0	1	0	0	3	5.05	NA	0.714	1.572	0.078337173	0
122404	1	19	5	NA	NA	3.04	1	78.4	185.6	22.8	82.8	2	2	2	0	0	0	0	0	0	0	0	0	0	6.11	NA	0.828	1.856	0.075587756	0
97793	1	19	5	NA	NA	3.04	1	78.4	185.6	22.8	82.8	2	2	2	0	0	0	0	0	0	0	0	0	0	6.11	NA	0.828	1.856	0.075587756	0
119873	1	19	3	NA	NA	2.53	1	77.7	172.8	26	88.6	2	2	2	0	0	0	0	0	0	0	0	0	0	5.66	NA	0.886	1.728	0.076797359	0
99547	1	19	3	NA	NA	2.53	1	77.7	172.8	26	88.6	2	2	2	0	0	0	0	0	0	0	0	0	0	5.66	NA	0.886	1.728	0.076797359	0
119997	1	18	3	NA	NA	0.86	1	128.8	170.5	44.3	133	2	2	2	0	0	1	1	0	0	3	0	0	5	6.22	NA	1.33	1.705	0.081355509	0
94271	1	18	3	NA	NA	0.86	1	128.8	170.5	44.3	133	2	2	2	0	0	1	1	0	0	3	0	0	5	6.22	NA	1.33	1.705	0.081355509	0
112956	1	19	5	NA	NA	3.88	1	70.1	185.5	20.4	78.1	2	2	2	0	0	0	0	0	0	0	0	0	0	5.88	NA	0.781	1.855	0.076805496	0
100287	2	18	1	NA	NA	4.93	1	54.5	157.3	22	75.1	2	2	2	1	1	2	1	0	1	1	0	0	7	5.61	NA	0.751	1.573	0.076265324	0
124626	2	18	1	NA	NA	4.93	1	54.5	157.3	22	75.1	2	2	2	1	1	2	1	0	1	1	0	0	7	5.61	NA	0.751	1.573	0.076265324	0
102133	2	19	3	NA	NA	0.33	1	62.1	161.9	23.7	78.3	2	2	2	0	0	0	0	0	0	0	0	0	0	5.55	NA	0.783	1.619	0.07458293	0
117936	2	19	3	NA	NA	0.33	1	62.1	161.9	23.7	78.3	2	2	2	0	0	0	0	0	0	0	0	0	0	5.55	NA	0.783	1.619	0.07458293	0
133765	2	19	5	NA	NA	2.46	1	52.6	152.5	22.6	70.5	2	2	2	0	0	1	0	0	0	0	0	0	1	5.44	NA	0.705	1.525	0.071419242	0
110190	2	19	3	NA	NA	2.24	1	66.8	167.2	23.9	79.4	2	2	2	0	0	2	1	0	0	0	0	0	3	5.16	NA	0.794	1.672	0.074006597	0
113644	2	19	5	NA	NA	0	1	39.7	153.2	16.9	61.1	2	2	2	1	3	1	1	3	2	0	0	0	11	4.77	NA	0.611	1.532	0.074958466	1
123217	2	18	4	NA	NA	0.92	1	56.3	160.2	21.9	72.1	2	2	2	0	0	0	1	0	0	0	0	0	1	4.77	NA	0.721	1.602	0.072773724	0
136534	1	18	5	NA	NA	5	1	69.5	180	21.5	79.9	2	2	2	1	1	0	0	0	1	1	0	0	4	5.94	NA	0.799	1.8	0.077022608	0
131855	1	19	5	NA	NA	5	1	84.1	177.4	26.7	87	2	2	2	0	0	0	0	0	0	0	0	0	0	5.77	NA	0.87	1.774	0.07311979	0
100277	2	18	3	NA	NA	2.64	1	96.3	164.2	35.7	100.5	2	2	2	0	0	1	1	0	0	0	0	0	2	5.66	NA	1.005	1.642	0.072338141	0
122127	2	18	3	NA	NA	2.64	1	96.3	164.2	35.7	100.5	2	2	2	0	0	1	1	0	0	0	0	0	2	5.66	NA	1.005	1.642	0.072338141	0
117474	2	18	5	NA	NA	1.02	1	55	166.2	19.9	74.8	2	2	2	0	0	1	1	1	0	0	0	0	3	5.55	NA	0.748	1.662	0.079010359	0
95628	2	18	5	NA	NA	1.02	1	55	166.2	19.9	74.8	2	2	2	0	0	1	1	1	0	0	0	0	3	5.55	NA	0.748	1.662	0.079010359	0
119776	2	19	4	NA	NA	2.72	1	117.2	167.6	41.7	120.2	2	2	2	2	0	0	0	0	0	0	0	0	2	5.55	NA	1.202	1.676	0.07721057	0
139387	1	19	4	NA	NA	2.88	1	102.3	180.8	31.3	102.1	2	2	2	0	0	0	0	0	0	0	0	0	0	5.38	NA	1.021	1.808	0.076453429	0
139319	1	18	2	NA	NA	0	1	51.7	172.2	17.4	68.5	2	2	2	0	0	0	0	0	0	0	0	0	0	5.38	NA	0.685	1.722	0.077739397	0
132985	1	18	5	NA	NA	0.38	1	73.8	177.1	23.5	72.4	2	2	2	2	1	0	1	1	1	1	0	0	7	5.33	NA	0.724	1.771	0.066310766	0
109878	1	19	3	NA	NA	5	1	65	178.2	20.5	76.2	2	2	2	0	0	0	2	0	0	0	0	0	2	5.33	NA	0.762	1.782	0.076207646	0
119930	2	18	5	NA	NA	1.47	1	53.1	159.4	20.9	74.1	2	2	2	0	0	0	0	0	0	0	0	0	0	5.27	NA	0.741	1.594	0.077352887	0
94164	2	18	5	NA	NA	1.47	1	53.1	159.4	20.9	74.1	2	2	2	0	0	0	0	0	0	0	0	0	0	5.27	NA	0.741	1.594	0.077352887	0
115188	2	19	4	NA	NA	1.09	1	70.3	162	26.8	86	2	2	2	0	0	0	0	1	0	0	0	0	1	5.22	NA	0.86	1.62	0.075448582	0
110305	2	19	1	NA	NA	1.52	1	52.8	159.2	20.8	76.6	2	2	2	0	0	1	1	0	0	0	0	0	2	5.22	NA	0.766	1.592	0.080269092	0
99013	2	19	1	NA	NA	1.52	1	52.8	159.2	20.8	76.6	2	2	2	0	0	1	1	0	0	0	0	0	2	5.22	NA	0.766	1.592	0.080269092	0
113328	2	18	4	NA	NA	0.66	1	107.3	171.4	36.5	100.9	2	2	2	3	3	1	1	1	3	0	1	2	15	5.16	NA	1.009	1.714	0.070041781	1
134821	2	18	1	NA	NA	1.14	1	39.6	155.6	16.4	62.7	2	2	2	2	1	1	1	0	1	0	0	0	6	4.77	NA	0.627	1.556	0.077869403	0
139969	2	18	3	NA	NA	5	1	66	163	24.8	78.2	2	2	2	0	0	0	1	0	0	0	0	0	1	4.72	NA	0.782	1.63	0.072024209	0
131032	2	18	3	NA	NA	5	1	127.2	167.5	45.3	130.6	2	2	2	0	0	1	0	0	0	1	0	0	2	4.66	NA	1.306	1.675	0.079409105	0
101951	2	19	4	NA	NA	NA	NA	96.2	167.3	34.4	100.4	2	2	2	0	0	0	0	0	0	0	0	0	0	10.5	NA	1.004	1.673	0.073386039	0
118066	2	19	4	NA	NA	NA	NA	96.2	167.3	34.4	100.4	2	2	2	0	0	0	0	0	0	0	0	0	0	10.5	NA	1.004	1.673	0.073386039	0
110352	1	18	4	NA	NA	2.02	NA	166.3	184.7	48.7	143.2	2	2	2	0	0	0	0	0	0	0	0	0	0	9.1	NA	1.432	1.847	0.079011492	0
94574	1	18	4	NA	NA	2.02	NA	166.3	184.7	48.7	143.2	2	2	2	0	0	0	0	0	0	0	0	0	0	9.1	NA	1.432	1.847	0.079011492	0
137767	1	18	2	NA	NA	3.24	NA	66	161	25.5	86	2	2	2	0	0	1	0	0	0	0	0	0	1	5.94	NA	0.86	1.61	0.078233374	0
133048	1	18	5	NA	NA	4	NA	108.5	183	32.4	111.3	2	2	2	0	0	0	1	0	0	3	3	0	7	5.77	NA	1.113	1.83	0.080954242	0
117496	1	19	1	NA	NA	NA	NA	80.3	173.8	26.6	91.4	2	2	2	0	0	0	0	0	0	0	0	0	0	5.77	NA	0.914	1.738	0.077803694	0
95194	1	19	1	NA	NA	NA	NA	80.3	173.8	26.6	91.4	2	2	2	0	0	0	0	0	0	0	0	0	0	5.77	NA	0.914	1.738	0.077803694	0
120261	2	19	4	NA	NA	1.66	NA	159.7	172.4	53.7	141.3	2	2	2	2	1	3	0	0	0	1	2	1	10	5.66	NA	1.413	1.724	0.075606188	0
114615	2	19	4	NA	NA	2.23	NA	82.3	152.5	35.4	110	2	2	2	0	3	3	3	3	3	2	3	2	22	5.61	NA	1.1	1.525	0.08262071	1
122430	2	19	3	NA	NA	3.1	NA	50.7	158.6	20.2	69.5	2	2	2	0	0	2	3	0	0	3	0	0	8	5.61	NA	0.695	1.586	0.07440446	0
94587	2	19	3	NA	NA	3.1	NA	50.7	158.6	20.2	69.5	2	2	2	0	0	2	3	0	0	3	0	0	8	5.61	NA	0.695	1.586	0.07440446	0
139881	2	19	3	NA	NA	NA	NA	67.3	159.7	26.4	79.7	2	2	2	0	0	0	0	1	0	0	0	0	1	5.61	NA	0.797	1.597	0.071132801	0
100882	1	18	1	NA	NA	4.31	NA	65.7	188	18.6	74.7	2	2	2	0	0	1	0	0	0	0	0	0	1	5.61	NA	0.747	1.88	0.077606789	0
122179	1	18	1	NA	NA	4.31	NA	65.7	188	18.6	74.7	2	2	2	0	0	1	0	0	0	0	0	0	1	5.61	NA	0.747	1.88	0.077606789	0
102487	2	19	5	NA	NA	5	NA	42.3	164.2	15.7	65	2	2	2	0	0	0	0	0	0	0	0	0	0	5.61	NA	0.65	1.642	0.080902203	0
111465	2	19	5	NA	NA	5	NA	42.3	164.2	15.7	65	2	2	2	0	0	0	0	0	0	0	0	0	0	5.61	NA	0.65	1.642	0.080902203	0
131792	1	18	2	NA	NA	2.96	NA	86	166.3	31.1	104.1	2	2	2	1	1	1	1	1	2	1	1	2	11	5.55	NA	1.041	1.663	0.081626469	1
133231	2	19	3	NA	NA	5	NA	43.8	157.9	17.6	67.2	2	2	2	0	0	2	2	3	0	0	1	0	8	5.55	NA	0.672	1.579	0.079038089	0
132304	1	18	3	NA	NA	1.67	NA	70.5	168.2	24.9	83.5	2	2	2	1	0	1	0	2	1	0	0	0	5	5.55	NA	0.835	1.682	0.075504688	0
102123	1	18	4	NA	NA	0.01	NA	80.1	186.2	23.1	85.4	2	2	2	0	0	0	1	0	0	0	0	0	1	5.55	NA	0.854	1.862	0.077160206	0
111403	1	18	4	NA	NA	0.01	NA	80.1	186.2	23.1	85.4	2	2	2	0	0	0	1	0	0	0	0	0	1	5.55	NA	0.854	1.862	0.077160206	0
100889	1	18	3	NA	NA	4.08	NA	90.1	185	26.3	95	2	2	2	0	0	0	0	0	0	0	0	0	0	5.55	NA	0.95	1.85	0.07897699	0
115447	1	18	3	NA	NA	4.08	NA	90.1	185	26.3	95	2	2	2	0	0	0	0	0	0	0	0	0	0	5.55	NA	0.95	1.85	0.07897699	0
124513	1	18	2	NA	NA	NA	NA	61.7	175.4	20.1	79.8	2	2	2	0	0	0	0	0	0	0	0	0	0	5.55	NA	0.798	1.754	0.081506215	0
100630	1	18	5	NA	NA	4.09	NA	73.8	174.4	24.3	80.5	2	2	2	0	0	0	0	0	0	0	0	0	0	5.55	NA	0.805	1.744	0.072658282	0
116971	1	18	5	NA	NA	4.09	NA	73.8	174.4	24.3	80.5	2	2	2	0	0	0	0	0	0	0	0	0	0	5.55	NA	0.805	1.744	0.072658282	0
131999	2	19	3	NA	NA	1.52	NA	64.4	164.6	23.8	83.3	2	2	2	2	1	2	2	2	3	2	2	0	16	5.5	NA	0.833	1.646	0.078471529	1
141053	1	18	2	NA	NA	1.39	NA	90.5	173.1	30.2	96.4	2	2	2	1	1	1	1	0	2	0	0	0	6	5.5	NA	0.964	1.731	0.075553955	0
122278	2	18	4	NA	NA	3.46	NA	63.5	152.6	27.3	72.4	2	2	2	1	0	1	1	1	1	0	0	0	5	5.5	NA	0.724	1.526	0.064642707	0
98927	2	18	4	NA	NA	3.46	NA	63.5	152.6	27.3	72.4	2	2	2	1	0	1	1	1	1	0	0	0	5	5.5	NA	0.724	1.526	0.064642707	0
110367	1	18	1	NA	NA	3.59	NA	58.4	179.3	18.2	72.6	2	2	2	0	0	0	1	0	0	0	0	0	1	5.5	NA	0.726	1.793	0.078360804	0
119191	1	19	2	NA	NA	0.6	NA	101.2	179.8	31.3	101.5	2	2	2	0	0	0	0	0	0	0	0	0	0	5.5	NA	1.015	1.798	0.076215208	0
117227	1	18	5	NA	NA	5	NA	81.4	179.5	25.3	82.1	2	2	2	0	0	0	0	0	0	0	0	0	0	5.5	NA	0.821	1.795	0.071104527	0
112004	1	19	4	NA	NA	0.66	NA	70.9	171.3	24.2	72.8	2	2	2	0	0	0	0	0	0	0	0	0	0	5.5	NA	0.728	1.713	0.066482772	0
136257	2	18	1	NA	NA	NA	NA	43.8	150.8	19.3	66.4	2	2	2	1	1	3	3	2	2	2	1	1	16	5.44	NA	0.664	1.508	0.075150038	1
121139	1	18	4	NA	NA	NA	NA	181.4	174.8	59.4	157.9	2	2	2	0	1	3	2	1	0	3	1	0	11	5.44	NA	1.579	1.748	0.078448947	1
138633	2	18	5	NA	NA	1.96	NA	74	149.1	33.3	97.4	2	2	2	3	3	3	2	2	2	1	0	0	16	5.44	NA	0.974	1.491	0.077065023	1
138197	1	18	5	NA	NA	5	NA	75.8	189.4	21.1	78.4	2	2	2	0	0	0	0	0	0	0	0	0	0	5.44	NA	0.784	1.894	0.074605545	0
131421	1	18	3	NA	NA	3.47	NA	61.4	176.2	19.8	71.5	2	2	2	0	0	0	0	0	0	0	0	0	0	5.44	NA	0.715	1.762	0.073596918	0
140420	1	18	1	NA	NA	2.16	NA	70.9	164.6	26.2	89.6	2	2	2	0	0	0	0	0	0	0	0	0	0	5.44	NA	0.896	1.646	0.079169682	0
139846	2	18	5	NA	NA	0.66	NA	79.9	169.1	27.9	91.2	2	2	2	1	2	1	1	0	1	0	0	0	6	5.38	NA	0.912	1.691	0.076240704	0
122687	2	19	3	NA	NA	1.8	NA	72.5	159.1	28.6	93.6	2	2	2	0	0	0	1	0	0	0	0	0	1	5.38	NA	0.936	1.591	0.079346919	0
114657	1	18	4	NA	NA	0.51	NA	68.5	176.3	22	75.4	2	2	2	0	0	0	0	0	0	0	0	0	0	5.38	NA	0.754	1.763	0.072326381	0
120663	1	19	1	NA	NA	0.58	NA	81	173.7	26.8	89.7	2	2	2	0	0	0	0	0	0	0	0	0	0	5.38	NA	0.897	1.737	0.075998089	0
99066	1	19	1	NA	NA	0.58	NA	81	173.7	26.8	89.7	2	2	2	0	0	0	0	0	0	0	0	0	0	5.38	NA	0.897	1.737	0.075998089	0
122126	2	19	2	NA	NA	1.42	NA	96	165.2	35.2	103.1	2	2	2	0	3	0	0	0	0	3	0	3	9	5.33	NA	1.031	1.652	0.074683593	0
102189	1	18	3	NA	NA	2.01	NA	80.7	177.7	25.6	93.2	2	2	2	0	1	0	0	0	1	0	0	1	3	5.27	NA	0.932	1.777	0.080490672	0
123174	1	18	3	NA	NA	2.01	NA	80.7	177.7	25.6	93.2	2	2	2	0	1	0	0	0	1	0	0	1	3	5.27	NA	0.932	1.777	0.080490672	0
131048	1	18	3	NA	NA	NA	NA	71.2	172.2	24	80.8	2	2	2	0	1	0	1	1	0	0	0	0	3	5.27	NA	0.808	1.722	0.07400379	0
141535	1	18	4	NA	NA	0.3	NA	66.9	174	22.1	73	2	2	2	0	0	0	0	0	0	0	0	0	0	5.27	NA	0.73	1.74	0.070272713	0
115731	1	18	3	NA	NA	0.42	NA	55.8	167.6	19.9	72	2	2	2	0	0	0	0	0	0	0	0	0	0	5.27	1	0.72	1.676	0.075734443	0
100680	1	18	4	NA	NA	1.4	NA	72.8	169.7	25.3	85.3	2	2	2	2	1	0	2	0	0	3	0	0	8	5.22	NA	0.853	1.697	0.07597915	0
118797	1	18	4	NA	NA	1.4	NA	72.8	169.7	25.3	85.3	2	2	2	2	1	0	2	0	0	3	0	0	8	5.22	NA	0.853	1.697	0.07597915	0
134555	1	18	2	NA	NA	NA	NA	57.7	159.5	22.7	77.5	2	2	2	0	1	0	0	0	0	0	0	0	1	5.22	NA	0.775	1.595	0.07654276	0
138629	1	19	4	NA	NA	0.99	NA	65.9	164.6	24.3	81.8	2	2	2	0	0	0	0	0	0	0	0	0	0	5.22	NA	0.818	1.646	0.075997774	0
137856	2	18	4	NA	NA	1.1	NA	46.3	150.3	20.5	65.6	2	2	2	1	2	0	1	1	2	2	0	2	11	5.16	NA	0.656	1.503	0.071436764	1
141246	1	18	4	NA	NA	2.16	NA	55.4	177.7	17.5	68.4	2	2	2	2	1	1	1	1	1	0	0	0	7	5.16	NA	0.684	1.777	0.076123782	0
135761	1	18	5	NA	NA	5	NA	72.4	168.5	25.5	89.6	2	2	2	2	1	0	1	0	1	0	0	0	5	5.16	NA	0.896	1.685	0.07967363	0
134987	1	18	3	NA	NA	4.33	NA	60.1	176.2	19.4	76.7	2	2	2	0	1	0	1	2	0	0	0	0	4	5.16	NA	0.767	1.762	0.080030941	0
141072	2	19	4	NA	NA	2.58	NA	92.9	163.4	34.8	88	2	2	2	0	0	0	0	1	0	0	0	0	1	5.16	NA	0.88	1.634	0.064585816	0
115952	1	18	3	NA	NA	0	NA	57.5	161.8	22	77.5	2	2	2	0	0	1	1	0	0	0	0	0	2	5.16	NA	0.775	1.618	0.077600405	0
122143	2	18	1	NA	NA	1.55	NA	60.6	147.6	27.8	84.5	2	2	2	0	0	1	1	0	0	0	0	0	2	5.16	NA	0.845	1.476	0.075790889	0
115776	1	18	5	NA	NA	1.7	NA	71.8	175.7	23.3	83.1	2	2	2	0	0	1	0	0	0	0	0	0	1	5.16	NA	0.831	1.757	0.076850116	0
99830	1	18	5	NA	NA	1.7	NA	71.8	175.7	23.3	83.1	2	2	2	0	0	1	0	0	0	0	0	0	1	5.16	NA	0.831	1.757	0.076850116	0
116338	2	18	4	NA	NA	0.99	NA	112	171.2	38.2	112.5	2	2	2	0	0	1	0	0	0	0	0	0	1	5.16	NA	1.125	1.712	0.075803932	0
99552	2	18	4	NA	NA	0.99	NA	112	171.2	38.2	112.5	2	2	2	0	0	1	0	0	0	0	0	0	1	5.16	NA	1.125	1.712	0.075803932	0
140884	2	18	1	NA	NA	0.58	NA	71.5	155.8	29.5	85.8	2	2	2	0	0	0	0	0	0	0	0	0	0	5.16	NA	0.858	1.558	0.071998296	0
100260	2	18	3	NA	NA	0.87	NA	80	154.5	33.5	109.3	2	2	2	0	0	1	2	2	0	1	2	0	8	5.05	NA	1.093	1.545	0.084617343	0
120458	2	18	3	NA	NA	0.87	NA	80	154.5	33.5	109.3	2	2	2	0	0	1	2	2	0	1	2	0	8	5.05	NA	1.093	1.545	0.084617343	0
138895	2	18	3	NA	NA	2.39	NA	104.2	160.6	40.4	119.9	2	2	2	1	1	1	2	2	3	1	1	0	12	5.05	NA	1.199	1.606	0.080357331	1
132676	2	19	3	NA	NA	2.01	NA	83.9	161.6	32.1	107.4	2	2	2	1	1	3	2	1	0	1	1	0	10	5.05	NA	1.074	1.616	0.083646335	0
112479	2	18	3	NA	NA	1.79	NA	55.7	165.6	20.3	73	2	2	2	0	0	0	0	0	0	0	0	0	0	5.05	NA	0.73	1.656	0.076230482	0
95953	2	18	3	NA	NA	1.79	NA	55.7	165.6	20.3	73	2	2	2	0	0	0	0	0	0	0	0	0	0	5.05	NA	0.73	1.656	0.076230482	0
141825	1	18	5	NA	NA	5	NA	48.9	170	16.9	65	2	2	2	0	0	1	1	0	0	0	0	0	2	5	NA	0.65	1.7	0.075700328	0
113507	2	19	3	NA	NA	3.28	NA	56.9	159.6	22.3	75	2	2	2	1	0	0	0	0	0	0	0	0	1	5	NA	0.75	1.596	0.074933309	0
123465	2	18	4	NA	NA	0.35	NA	59.7	160.7	23.1	85	2	2	2	0	0	0	0	0	0	0	0	0	0	4.88	NA	0.85	1.607	0.082667791	0
131738	1	19	5	NA	NA	NA	NA	63.7	178.6	20	71.6	2	2	2	0	0	0	1	0	0	0	0	0	1	4.72	1	0.716	1.786	0.072714155	0
131848	1	18	1	NA	NA	2.71	NA	59.3	176.4	19.1	73.6	2	2	2	1	1	1	1	1	2	1	2	0	10	4.66	NA	0.736	1.764	0.077554371	0
142042	2	19	4	NA	NA	0	NA	51.1	158.8	20.3	67.6	2	2	2	0	0	3	2	2	0	0	0	0	7	4.61	NA	0.676	1.588	0.072087078	0
141030	2	18	3	NA	NA	3.22	NA	47.6	157.2	19.3	68.3	2	2	2	0	0	1	1	1	0	0	0	0	3	4.55	NA	0.683	1.572	0.07571052	0
102475	1	38	1	1	6	0.49	1	70.4	157.7	28.3	95.2	2	2	2	0	0	0	1	1	0	0	0	0	2	14.3	1	0.952	1.577	0.081632572	0
101950	1	54	3	2	6	0.87	1	106.7	173	35.7	118.5	2	2	2	1	1	3	3	3	1	3	1	0	16	6.61	1	1.185	1.73	0.083096581	1
97270	2	36	4	2	6	0.28	1	72.1	156.3	29.5	96.6	2	2	2	3	0	3	3	3	0	0	0	0	12	6.22	3	0.966	1.563	0.080931258	1
99695	2	37	3	3	6	2.15	1	127.9	161.7	48.9	118.9	2	2	2	0	0	1	0	0	0	1	0	0	2	5.94	1	1.189	1.617	0.069923143	0
97516	2	62	2	3	6	1.69	1	80.3	160.1	31.3	98.7	2	2	2	0	0	1	0	0	0	0	0	0	1	5.94	NA	0.987	1.601	0.078540187	0
96517	2	54	3	3	6	0.72	1	76.1	168	27	96.6	2	2	2	3	1	0	0	0	1	3	0	0	8	5.77	1	0.966	1.68	0.082809464	0
102350	1	36	1	2	6	1.37	1	77.8	168.5	27.4	94.7	2	2	2	0	0	1	1	0	0	0	0	0	2	5.61	NA	0.947	1.685	0.080269332	0
101599	1	22	3	4	6	1.24	1	98.2	173.9	32.5	106.2	2	2	2	0	0	0	0	0	0	0	0	0	0	5.55	NA	1.062	1.739	0.079077419	0
97266	1	43	5	4	6	0.59	1	86.6	180.2	26.7	88.8	2	2	2	2	0	3	1	0	0	0	0	0	6	5.5	NA	0.888	1.802	0.074050512	0
97468	1	46	3	4	6	2.41	1	69.6	175	22.7	86.8	2	2	2	0	0	0	0	0	0	0	0	0	0	5.5	1	0.868	1.75	0.081843362	0
102369	2	42	1	4	6	NA	1	62.3	149.6	27.8	99	2	2	2	0	0	0	1	0	0	0	0	0	1	5.33	NA	0.99	1.496	0.08820087	0
100203	1	39	4	3	6	4.77	1	64.4	184.6	18.9	74.2	2	2	2	0	0	0	2	0	0	0	0	0	2	5.27	1	0.742	1.846	0.076968588	0
95374	1	27	1	2	6	1.12	1	64.3	161.4	24.7	81.8	2	2	2	1	0	2	2	0	0	0	0	0	5	5.16	1	0.818	1.614	0.075916627	0
96325	2	26	5	4	6	2.38	1	73.1	148.2	33.3	94.2	2	2	2	0	0	0	1	0	1	0	0	0	2	5	3	0.942	1.482	0.074759085	0
96367	1	58	4	3	6	NA	1	95.1	183.4	28.3	98.1	2	2	2	0	0	1	0	0	0	0	0	0	1	4.94	1	0.981	1.834	0.078003074	0
95037	2	20	1	3	6	1.11	1	70.5	163.9	26.2	107.4	2	2	2	0	0	2	2	0	0	0	0	0	4	4.77	NA	1.074	1.639	0.09510002	0
95473	1	36	3	2	6	1.76	1	74.2	184.1	21.9	83.5	2	2	2	0	0	0	0	0	0	0	0	0	0	4.72	1	0.835	1.841	0.078619481	0
100934	2	37	3	5	6	5	1	105.6	163.8	39.4	109	2	2	2	2	2	3	3	3	1	1	0	0	15	4.39	NA	1.09	1.638	0.073553849	1
98189	1	43	3	4	6	4.68	4	68.6	171	23.5	83.2	2	2	2	2	2	3	3	3	1	1	3	0	18	5.61	NA	0.832	1.71	0.077549683	1
94139	2	49	2	4	6	1.15	4	85.4	163.3	32	113.2	2	2	2	1	1	1	1	1	1	0	0	1	7	5.55	1	1.132	1.633	0.087886064	0
97137	2	39	4	2	6	NA	4	57.5	160.5	22.3	78	2	2	2	0	0	0	0	0	0	0	0	0	0	5.5	1	0.78	1.605	0.077711837	0
96638	1	58	3	5	6	3.32	4	79.8	175.3	26	96.5	2	2	2	0	0	0	0	0	0	0	0	0	0	6.33	1	0.965	1.753	0.083046396	0
96253	2	47	3	5	6	3.98	4	97	176.7	31.1	114.3	2	2	2	0	0	1	1	1	0	0	0	0	3	5.11	NA	1.143	1.767	0.086946952	0
101427	2	24	3	5	6	3.31	4	73	169	25.6	91.8	2	2	2	0	0	2	2	0	0	0	0	0	4	4.66	NA	0.918	1.69	0.081296657	0
97536	1	80	3	2	6	0.62	4	71	165.2	26	99	2	2	2	0	1	0	1	0	0	0	0	0	2	5.33	3	0.99	1.652	0.087763636	0
101727	1	37	2	4	6	1.01	4	112.9	185.2	32.9	113.5	2	2	2	0	0	0	0	0	0	0	0	0	0	6.22	1	1.135	1.852	0.081229062	0
94012	2	25	5	4	6	2.15	4	68.4	164.8	25.2	92.5	2	2	2	0	0	1	0	0	0	0	0	0	1	5.83	1	0.925	1.648	0.083829351	0
96283	1	46	3	4	6	4.15	4	86.8	182.1	26.2	98.9	2	2	2	0	0	0	0	0	0	0	0	0	0	5.61	3	0.989	1.821	0.083082035	0
102685	1	39	3	4	6	0.52	4	111.7	180.8	34.2	111.8	2	2	2	0	0	1	1	0	0	0	0	0	2	6.66	1	1.118	1.808	0.078914811	0
95799	2	25	3	4	6	1.63	4	69.9	168	24.8	88.5	2	2	2	0	0	0	1	0	0	0	0	0	1	4.94	3	0.885	1.68	0.080288654	0
98982	2	25	4	4	6	2.06	4	53.8	158.4	21.4	72.9	2	2	2	2	0	0	2	0	0	0	0	0	4	4.11	NA	0.729	1.584	0.075146269	0
94030	1	45	3	2	6	3.98	4	108.1	193.9	28.8	107.2	2	2	2	0	1	1	0	1	0	0	0	0	3	6.33	3	1.072	1.939	0.081936528	0
94896	2	50	4	2	6	0.6	4	93.5	165.3	34.2	110.4	2	2	2	3	0	0	0	0	0	0	0	0	3	5.94	NA	1.104	1.653	0.081498305	0
99920	2	36	3	4	6	0.33	4	84.6	172.7	28.4	102.9	2	2	2	0	2	0	1	0	1	1	0	0	5	4.61	1	1.029	1.727	0.084118266	0
99898	1	33	3	3	6	4.31	4	142.4	187.2	40.6	133	2	2	2	0	0	0	0	1	0	0	0	0	1	6.38	3	1.33	1.872	0.082290183	0
99584	1	21	1	3	6	1.19	4	86.7	168.9	30.4	96.7	2	2	2	0	0	1	1	1	1	0	0	0	4	6.55	NA	0.967	1.689	0.076388725	0
96452	1	38	1	1	6	0.85	4	73.2	159.5	28.8	92.8	2	2	2	3	0	0	0	0	0	0	0	0	3	6.27	NA	0.928	1.595	0.078205862	0
94686	2	33	3	3	6	3.48	4	76.2	172.5	25.6	97.7	2	2	2	0	1	0	0	0	0	0	0	0	1	6.16	1	0.977	1.725	0.085639352	0
102713	2	23	4	4	6	0.37	4	68.9	171	23.6	80.9	2	2	2	0	1	1	0	0	0	0	0	0	2	5.55	3	0.809	1.71	0.07519272	0
96629	2	46	4	4	6	3.08	4	89.2	173.4	29.7	93.4	2	2	2	2	2	0	2	0	0	2	0	0	8	5.33	NA	0.934	1.734	0.073957921	0
99600	2	55	4	3	6	0.08	4	68.8	153	29.4	94.5	2	2	2	1	0	1	1	0	0	0	0	0	3	5.33	NA	0.945	1.53	0.080202494	0
99749	2	33	4	3	6	1.04	4	123.3	176.6	39.5	130.8	2	2	2	0	1	0	0	1	0	0	0	0	2	5.05	3	1.308	1.766	0.084862209	0
95664	1	47	3	4	6	1.08	4	105.5	188	29.8	115.2	2	2	2	2	1	3	3	2	1	1	1	0	14	4.88	1	1.152	1.88	0.08741032	1
101360	1	46	3	4	6	1.93	4	85.5	171.5	29.1	99.1	2	2	2	0	0	0	0	0	0	0	0	0	0	6.77	NA	0.991	1.715	0.079985807	0
101559	1	27	1	1	6	1.52	4	99.2	167.7	35.3	110.5	2	2	2	3	2	0	1	0	0	1	0	0	7	6.72	1	1.105	1.677	0.079295026	0
100846	1	29	3	3	6	NA	4	81.2	186.3	23.4	86.6	2	2	2	0	0	1	1	1	0	1	0	0	4	4.88	NA	0.866	1.863	0.077553409	0
96226	1	31	4	4	6	2.89	4	95.9	175.3	31.2	99.7	2	2	2	0	0	1	0	0	0	0	0	0	1	6	1	0.997	1.753	0.075980323	0
98298	2	28	5	5	6	3.38	4	111.3	158.8	44.1	124.1	2	2	2	0	1	2	1	1	0	1	1	0	7	5.33	3	1.241	1.588	0.078895846	0
93918	1	36	3	3	6	1.63	4	114.6	192.9	30.8	118	2	2	2	0	0	0	0	0	0	0	0	0	0	6	3	1.18	1.929	0.086466673	0
95393	2	28	5	5	6	5	4	81.8	154.6	34.2	89.3	2	2	2	1	0	1	1	0	0	0	0	0	3	5.5	NA	0.893	1.546	0.068165189	0
97064	1	24	1	5	6	1.82	4	87.5	165.1	32.1	106	2	2	2	0	0	1	1	1	0	0	0	0	3	5.27	NA	1.06	1.651	0.081676222	0
99436	2	22	4	4	6	1.58	4	100.8	173.5	33.5	114.2	2	2	2	1	1	2	2	2	1	2	1	0	12	5.94	3	1.142	1.735	0.083429536	1
96244	2	38	1	1	6	0.33	4	57.7	151.6	25.1	84	2	2	2	1	1	2	3	1	0	1	0	0	9	5.38	NA	0.84	1.516	0.079581821	0
101733	2	25	5	4	6	1.46	4	56.6	158.1	22.6	75.2	2	2	2	0	0	0	1	0	0	1	0	0	2	5.11	NA	0.752	1.581	0.07481918	0
97102	2	70	2	3	6	5	4	49.6	157.1	20.1	75.8	2	2	2	0	0	1	0	1	0	0	0	0	2	5.05	NA	0.758	1.571	0.081805733	0
95602	1	21	1	3	6	1.11	3	92.9	168.1	32.9	105.4	2	2	2	0	0	0	0	0	0	0	0	0	0	5.44	3	1.054	1.681	0.079175866	0
102272	2	26	3	4	6	3.29	3	74.4	169.6	25.9	84.2	2	2	2	0	0	1	1	1	0	0	0	0	3	4.88	NA	0.842	1.696	0.073858303	0
93847	2	43	1	2	6	0.1	3	100.4	156.6	40.9	111.1	2	2	2	3	3	3	2	3	1	1	0	0	16	6.38	NA	1.111	1.566	0.074788698	1
97595	1	36	5	5	6	5	3	57.9	179.1	18.1	76	2	2	2	0	0	0	0	0	0	0	0	0	0	5	1	0.76	1.791	0.082378412	0
99935	2	42	1	2	6	3.88	3	91	170.2	31.4	93.9	2	2	2	1	1	1	1	1	1	1	0	0	7	4.55	NA	0.939	1.702	0.07231572	0
97063	1	51	4	3	6	4.81	3	53.4	171.3	18.2	71.3	2	2	2	0	0	2	2	0	0	0	0	0	4	4.61	1	0.713	1.713	0.078734171	0
97255	1	29	4	4	6	1.58	3	73.3	170.9	25.1	93.4	2	2	2	0	1	1	1	0	1	0	0	0	4	5.83	NA	0.934	1.709	0.083341254	0
99448	1	49	5	1	6	0.61	3	74.1	173.8	24.5	85.2	2	2	2	0	0	0	0	0	0	0	0	0	0	5.5	1	0.852	1.738	0.076613268	0
94644	1	24	3	2	6	1.2	3	58.9	176.4	18.9	68.5	2	2	2	1	0	1	1	0	1	0	0	0	4	5.27	NA	0.685	1.764	0.072688674	0
100100	1	32	4	2	6	1.65	3	78	185.8	22.6	83.3	2	2	2	1	2	2	1	0	2	0	0	0	8	5.55	NA	0.833	1.858	0.076451003	0
101281	2	34	1	2	6	0.41	3	59	150.3	26.1	86	2	2	2	0	0	0	1	0	1	1	0	0	3	5.61	NA	0.86	1.503	0.079724528	0
101033	1	63	4	4	6	4.35	3	93.5	189.3	26.1	97.5	2	2	2	0	0	0	0	0	0	0	0	0	0	7.05	1	0.975	1.893	0.080538271	0
97533	1	30	5	5	6	5	3	73.3	176.8	23.4	84	2	2	2	0	0	0	1	1	0	0	0	0	2	5.5	NA	0.84	1.768	0.077219606	0
99463	2	23	2	5	6	0.91	3	77.6	159.1	30.7	93.6	2	2	2	1	0	0	2	0	0	0	0	0	3	5.33	NA	0.936	1.591	0.075685934	0
101903	2	33	1	3	6	NA	3	77.1	155.9	31.7	101.7	2	2	2	0	0	0	0	0	0	0	0	0	0	5.27	NA	1.017	1.559	0.081318942	0
102400	1	42	1	3	6	2.02	3	77.1	173.2	25.7	90.2	2	2	2	0	0	0	1	0	0	0	0	0	1	6.11	NA	0.902	1.732	0.078700443	0
94393	1	36	2	3	6	NA	3	81.5	166.4	29.4	92.7	2	2	2	0	0	0	1	0	0	0	1	0	2	5.33	NA	0.927	1.664	0.075440551	0
95232	2	23	4	2	6	0.61	3	77.7	147.7	35.6	105	2	2	2	1	1	0	1	1	0	0	1	0	5	5.27	NA	1.05	1.477	0.079836052	0
95134	1	37	1	3	6	0.33	3	80.5	172.3	27.1	101.1	2	2	2	0	0	0	3	0	0	0	0	0	3	5.22	NA	1.011	1.723	0.085368108	0
100624	1	23	1	3	6	0.49	2	85.2	170	29.5	106.3	2	2	2	0	0	0	1	0	0	0	0	0	1	6.55	3	1.063	1.7	0.08539402	0
97304	2	26	1	3	6	0.59	2	95.6	161.1	36.8	114.7	2	2	2	1	0	0	1	1	1	0	0	0	4	5.88	3	1.147	1.611	0.081680258	0
95922	1	25	3	3	6	3.31	2	83.4	174.4	27.4	90.1	2	2	2	0	0	0	0	0	0	0	0	0	0	5.44	3	0.901	1.744	0.075067366	0
96133	1	32	4	4	6	2.11	2	154.3	185.2	45	132.6	2	2	2	0	0	0	1	0	0	0	0	0	1	5.27	NA	1.326	1.852	0.077016071	0
100089	2	24	3	4	6	3.91	2	50.1	154.5	21	72.8	2	2	2	0	1	0	0	0	0	0	0	0	1	5.22	NA	0.728	1.545	0.076946276	0
100386	2	37	1	4	6	1.99	2	100.2	159.1	39.6	121.3	2	2	2	0	0	0	0	0	0	0	0	0	0	7.16	NA	1.213	1.591	0.082774313	0
101516	2	30	3	5	6	5	2	65.4	166.8	23.5	83.3	2	2	2	0	0	0	0	0	0	0	0	0	0	5.38	3	0.833	1.668	0.078614333	0
98035	2	35	1	3	6	1.79	2	85.2	163.6	31.8	99.4	2	2	2	0	0	0	1	0	0	0	0	0	1	5.27	NA	0.994	1.636	0.077424187	0
95206	1	47	4	4	6	2.37	2	52.9	165.8	19.2	76	2	2	2	0	0	0	0	0	0	0	0	0	0	6.11	NA	0.76	1.658	0.082316553	0
101206	1	34	1	3	6	NA	2	80	167	28.7	92.6	2	2	2	0	0	1	0	2	0	0	0	0	3	5.66	NA	0.926	1.67	0.076441902	0
100935	1	20	4	3	6	1.07	2	72.8	184.9	21.3	75.2	2	2	2	0	0	0	1	0	0	0	0	0	1	5.44	1	0.752	1.849	0.071971902	0
96865	2	28	4	4	6	1.13	2	67.4	172.5	22.7	78.5	2	2	2	0	0	0	0	0	0	1	0	0	1	5.16	3	0.785	1.725	0.074551755	0
98485	1	21	5	3	6	0.21	2	67.1	174.7	22	73.3	2	2	2	0	0	0	0	0	0	0	0	0	0	5.22	NA	0.733	1.747	0.07063323	0
96916	2	69	1	3	6	3.69	2	91.7	155.1	38.1	108.1	2	2	2	0	0	0	0	0	0	0	0	0	0	5.94	NA	1.081	1.551	0.076660176	0
94899	2	32	4	3	6	1.74	2	81.5	161	31.4	97.3	2	2	2	0	0	0	0	0	0	0	0	0	0	5.72	NA	0.973	1.61	0.077045416	0
102045	1	55	3	4	6	0.89	2	161.3	180.7	49.4	149.5	2	2	2	0	0	0	0	0	0	0	0	0	0	5.5	1	1.495	1.807	0.082605852	0
94673	2	23	4	4	6	NA	2	60.8	165.3	22.3	74.6	2	2	2	1	1	2	3	1	2	1	0	0	11	5.11	NA	0.746	1.653	0.073237328	1
94251	2	22	3	3	6	2.79	2	65.1	162	24.8	81.9	2	2	2	0	0	0	0	0	0	0	0	0	0	4.94	1	0.819	1.62	0.075664461	0
98762	1	28	3	4	6	2.09	2	112.6	178.6	35.3	111.5	2	2	2	0	0	0	1	0	0	0	0	0	1	6.16	NA	1.115	1.786	0.077532598	0
96852	1	35	1	2	6	NA	2	107.5	169.2	37.5	110.5	2	2	2	0	0	0	1	1	0	0	3	0	5	5.77	3	1.105	1.692	0.075824215	0
99792	1	69	5	2	6	2.06	2	77	168.1	27.2	98.8	2	2	2	0	0	0	0	0	0	0	0	0	0	5.44	3	0.988	1.681	0.084254638	0
97986	2	29	4	4	6	2.89	2	121.3	165.6	44.2	118.8	2	2	2	0	1	0	2	2	0	0	0	0	5	4.77	1	1.188	1.656	0.073847891	0
96093	2	20	3	3	6	0.21	2	95.9	156.8	39	101.1	2	2	2	1	1	2	1	1	1	1	2	0	10	4.77	NA	1.011	1.568	0.070205056	0
94946	1	23	3	4	6	1	2	127	188.5	35.7	132.5	2	2	2	0	0	1	0	0	0	0	0	0	1	12.2	1	1.325	1.885	0.089011897	0
96966	2	25	3	4	6	1.44	2	67.9	160.8	26.3	88.8	2	2	2	0	0	0	2	0	0	0	0	0	2	5.55	1	0.888	1.608	0.079183151	0
102283	2	22	3	4	6	3.35	2	78.6	158.5	31.3	103.3	2	2	2	1	3	3	3	3	2	3	1	0	19	5.33	1	1.033	1.585	0.082614472	1
102099	2	32	3	3	6	1.91	2	128.9	163.2	48.4	121.6	2	2	2	0	0	0	0	0	0	0	0	0	0	12.5	1	1.216	1.632	0.071670966	0
101664	2	47	3	3	6	0.49	2	76.4	166.3	27.6	102.7	2	2	2	1	3	2	0	0	1	0	2	0	9	6.05	1	1.027	1.663	0.087200357	0
102058	2	68	3	3	6	2.88	2	82.6	155.2	34.3	108.3	2	2	2	1	1	2	2	0	0	0	0	0	6	5.77	1	1.083	1.552	0.082348024	0
102128	1	21	4	4	6	2.13	2	59.8	178.4	18.8	67.2	2	2	2	0	0	0	0	2	1	0	0	0	3	5.33	3	0.672	1.784	0.071159565	0
101254	2	29	4	5	6	3.98	2	51.7	163.5	19.3	69.1	2	2	2	0	0	0	0	0	0	0	0	0	0	4.66	3	0.691	1.635	0.075107095	0
94337	1	44	5	4	6	1.13	2	138.2	172.9	46.2	133.8	2	2	2	0	0	0	1	0	0	0	0	0	1	6.11	NA	1.338	1.729	0.079030968	0
94531	2	34	1	4	6	1.52	2	73.6	157.6	29.6	101.7	2	2	2	0	0	0	0	1	0	0	1	0	2	6.05	NA	1.017	1.576	0.084660671	0
94366	1	25	5	5	6	1.32	2	78.9	176.6	25.3	87.5	2	2	2	0	1	1	0	0	0	0	0	0	2	5.88	NA	0.875	1.766	0.076400996	0
98981	1	31	4	3	6	0.61	2	46.9	174.2	15.5	67.2	2	2	2	0	0	0	0	0	0	0	0	0	0	5.66	3	0.672	1.742	0.081901288	0
94972	2	39	3	3	6	1.5	2	90.6	171.6	30.8	104.8	2	2	2	0	0	2	1	0	0	0	0	0	3	5.55	1	1.048	1.716	0.081420825	0
102064	2	35	1	4	6	1.44	2	65.8	156.3	26.9	92.3	2	2	2	0	0	0	1	0	1	0	0	0	2	5.22	3	0.923	1.563	0.082234494	0
101880	1	21	5	4	6	0.21	1	107.6	177.7	34.1	103.6	2	2	2	0	0	0	0	9	0	0	0	0	9	5.27	NA	1.036	1.777	0.073906016	0
101558	1	54	2	1	6	1.37	1	64.8	157.9	26	96	2	2	2	1	3	3	1	3	3	3	3	3	23	6.11	1	0.96	1.579	0.087049164	1
98925	2	21	1	3	6	1.11	1	106.1	167.5	37.8	114.4	2	2	2	0	0	0	0	0	0	0	0	0	0	6.49	NA	1.144	1.675	0.078479715	0
96939	2	32	3	3	6	0.71	1	75.9	158	30.4	92.1	2	2	2	2	3	3	3	2	3	3	2	1	22	5.27	1	0.921	1.58	0.075222662	1
102015	2	20	3	3	6	1	1	67.9	160.8	26.3	89.3	2	2	2	0	0	0	0	0	0	0	0	0	0	5.22	1	0.893	1.608	0.079629002	0
94446	2	28	2	2	6	0.73	1	87.4	165.7	31.8	115	2	2	2	0	1	1	0	1	1	0	0	0	4	4.77	NA	1.15	1.657	0.089005841	0
95148	2	56	4	2	6	NA	1	92.3	161.5	35.4	113.2	2	2	2	0	0	1	0	0	0	0	0	0	1	8.83	NA	1.132	1.615	0.082621166	0
100025	2	35	3	5	6	1.11	1	148.9	167.4	53.1	144.6	2	2	2	1	1	3	3	3	0	3	3	0	17	7.72	1	1.446	1.674	0.079109302	1
101174	1	35	4	4	6	1.84	1	87.2	183.8	25.8	96.8	2	2	2	0	0	0	0	0	0	0	0	0	0	6.05	1	0.968	1.838	0.081775423	0
94174	2	45	1	1	6	NA	1	57.2	148.8	25.8	83.7	2	2	2	0	1	0	0	0	0	0	0	0	1	5.83	NA	0.837	1.488	0.07858582	0
98780	1	45	4	3	6	0.36	1	125.3	181.3	38.1	121.2	2	2	2	0	0	0	0	0	0	0	0	0	0	5.83	1	1.212	1.813	0.079497548	0
99466	2	29	2	1	6	1.37	1	90.1	146.4	42	113.9	2	2	2	3	0	0	0	0	0	0	0	0	3	5.66	NA	1.139	1.464	0.077908886	0
101802	2	57	5	5	6	5	1	59.6	171	20.4	81.8	2	2	2	0	0	3	3	0	1	0	0	0	7	5.33	3	0.818	1.71	0.083785424	0
97709	2	22	3	3	6	2.01	1	84.2	160.3	32.8	110.4	2	2	2	0	0	0	0	0	0	0	0	0	0	5.22	1	1.104	1.603	0.085098078	0
97057	2	26	5	5	6	4.78	1	57.2	160.2	22.3	80.1	2	2	2	0	0	0	0	0	0	0	0	0	0	4.94	NA	0.801	1.602	0.079878767	0
96901	2	33	1	2	6	0.85	1	64.1	156.5	26.2	82.7	2	2	2	0	0	0	0	0	0	0	0	0	0	4.83	NA	0.827	1.565	0.074940079	0
101493	2	34	1	2	6	NA	NA	66.8	157.3	27	94.7	2	2	2	0	0	0	0	0	0	0	0	0	0	6.38	NA	0.947	1.573	0.083896358	0
102664	1	51	5	2	6	2.79	NA	85	168.1	30.1	104.9	2	2	2	0	0	0	1	0	0	0	1	0	2	6.16	NA	1.049	1.681	0.083614315	0
95157	1	54	4	4	6	NA	NA	82.8	169.3	28.9	98.5	2	2	2	0	0	0	0	0	0	0	0	0	0	5.66	NA	0.985	1.693	0.080385156	0
96269	2	33	1	1	6	0.49	NA	63.8	148.9	28.8	96.5	2	2	2	0	0	1	0	1	0	0	0	0	2	5.61	NA	0.965	1.489	0.084168898	0
99154	1	24	5	2	6	2.04	NA	94.6	175.1	30.9	105.7	2	2	2	0	0	0	0	0	0	0	0	0	0	5.5	NA	1.057	1.751	0.081119686	0
97147	2	37	2	1	6	NA	NA	54.5	152.2	23.5	87.3	2	2	2	0	1	1	1	0	0	1	0	0	4	5.38	NA	0.873	1.522	0.086250511	0
99121	2	20	1	4	6	0.49	NA	82.7	158.1	33.1	99.9	2	2	2	0	0	0	2	0	0	0	0	0	2	5.38	NA	0.999	1.581	0.077069207	0
99353	2	30	4	4	6	2.49	NA	138.9	168.5	48.9	146	2	2	2	0	0	0	0	0	0	0	0	0	0	5.33	NA	1.46	1.685	0.084109877	0
94277	2	41	2	1	6	0.62	NA	64.6	151.2	28.3	103.2	2	2	2	0	0	0	0	0	0	0	0	0	0	5.11	NA	1.032	1.512	0.090374556	0
96322	2	34	5	1	6	1.02	NA	52.2	147.5	24	81	2	2	2	0	1	0	0	0	0	0	0	0	1	5.05	NA	0.81	1.475	0.080158241	0
99019	2	41	1	3	5	2.49	1	131.9	168.4	46.5	143.5	2	2	2	0	1	1	1	3	0	0	0	0	6	6.88	1	1.435	1.684	0.085515641	0
94380	1	63	4	3	5	0.15	1	86.4	173.9	28.6	107.5	2	2	2	1	2	1	2	0	2	0	3	0	11	6	NA	1.075	1.739	0.087166174	1
95968	2	49	5	5	5	1.67	1	50.1	157.5	20.2	71	2	2	2	0	0	0	0	0	1	0	0	0	1	5.83	3	0.71	1.575	0.076275282	0
97419	2	55	5	5	5	5	1	54.3	155.3	22.5	82.8	2	2	2	0	0	0	0	0	0	0	0	0	0	5.72	NA	0.828	1.553	0.083366121	0
94509	2	53	3	5	5	4.78	1	74.5	168.2	26.3	102.2	2	2	2	1	1	3	0	3	0	0	0	0	8	5.66	NA	1.022	1.682	0.089104725	0
93770	1	55	2	1	5	0.8	1	77.1	172.3	26	95.3	2	2	2	0	0	0	0	0	0	0	0	0	0	5.66	1	0.953	1.723	0.082724604	0
98135	2	42	3	3	5	0.69	1	128.5	163.3	48.2	135.7	2	2	2	0	0	3	0	0	0	0	0	0	3	5.61	1	1.357	1.633	0.080178033	0
99247	1	23	3	2	5	0.8	1	100.8	174.8	33	117.5	2	2	2	0	0	2	0	0	0	0	0	0	2	5.61	NA	1.175	1.748	0.086382253	0
97577	2	56	3	4	5	0	1	65.2	147.3	30	103.2	2	2	2	1	0	3	1	3	0	0	0	0	8	5.55	NA	1.032	1.473	0.088070573	0
93731	1	20	1	4	5	5	1	89.2	179.9	27.6	101.7	2	2	2	0	0	1	0	0	0	0	0	0	1	5.44	NA	1.017	1.799	0.083023171	0
97691	2	29	4	4	5	0.17	1	84.3	163	31.7	102	2	2	2	1	1	0	1	2	2	2	2	0	11	5.38	NA	1.02	1.63	0.079762764	1
94748	2	51	4	4	5	0	1	63.3	160.8	24.5	94.7	2	2	2	1	0	0	0	0	0	0	0	0	1	5.33	NA	0.947	1.608	0.088531176	0
94478	2	37	4	4	5	0.91	1	60.6	163.6	22.6	76.1	2	2	2	0	0	0	0	1	0	0	0	0	1	5.27	NA	0.761	1.636	0.074431033	0
94042	1	26	5	3	5	1.18	1	75	178.7	23.5	84.3	2	2	2	0	0	0	0	0	0	0	0	0	0	5.27	NA	0.843	1.787	0.076863482	0
94576	2	33	1	3	5	0.58	1	93.8	159	37.1	115.6	2	2	2	0	0	0	0	0	0	0	0	0	0	5.27	NA	1.156	1.59	0.082415709	0
95793	2	26	1	2	5	0	1	42.4	150.7	18.7	72.6	2	2	2	0	0	0	0	0	0	1	0	0	1	5.22	NA	0.726	1.507	0.083943213	0
94998	1	45	3	5	5	0.66	1	84.6	175.9	27.3	100.3	2	2	2	0	0	0	0	0	0	0	0	0	0	5.11	NA	1.003	1.759	0.083411561	0
99924	2	21	5	4	5	5	1	52.4	157	21.3	67.3	2	2	2	0	0	0	0	0	0	0	0	0	0	4.94	NA	0.673	1.57	0.069900267	0
96899	1	21	4	2	5	2.79	1	82.3	179.6	25.5	85.8	2	2	2	0	0	0	0	0	0	1	0	0	1	4.88	NA	0.858	1.796	0.073899358	0
100107	1	23	4	3	5	0	1	51.8	170	17.9	67.5	2	2	2	1	0	1	1	0	0	0	0	0	3	4.83	NA	0.675	1.7	0.075656101	0
97060	1	20	4	4	5	4.9	1	85.3	170.2	29.4	88	2	2	2	0	0	0	0	0	0	0	0	0	0	4.77	NA	0.88	1.702	0.070811643	0
93945	1	66	4	2	5	1.4	1	61.3	162.6	23.2	78.4	2	2	2	0	0	0	0	0	0	0	0	0	0	4.72	NA	0.784	1.626	0.075584104	0
93717	1	22	3	3	5	1.49	4	74.4	174.1	24.5	86.2	2	2	2	1	1	0	1	0	1	1	0	0	5	5.05	1	0.862	1.741	0.077445673	0
94625	1	22	4	2	5	1.2	4	66.7	173.4	22.2	71.6	2	2	2	0	0	0	1	0	2	0	2	3	8	4.88	1	0.716	1.734	0.068836666	0
102201	2	47	4	3	5	0.6	4	61.5	172.4	20.7	79.5	2	2	2	0	0	0	0	0	0	0	0	0	0	5.33	1	0.795	1.724	0.080312831	0
95064	1	27	4	4	5	NA	4	70.3	167.5	25.1	78.5	2	2	2	0	2	2	0	2	0	0	2	0	8	5	1	0.785	1.675	0.070753257	0
98824	1	24	5	2	5	1.5	4	92.8	173.6	30.8	106.4	2	2	2	0	0	0	0	0	0	0	0	0	0	5.5	1	1.064	1.736	0.082186337	0
99867	1	29	3	4	5	3.73	4	66.4	166.9	23.8	87.2	2	2	2	1	1	0	0	0	0	0	0	0	2	5.5	3	0.872	1.669	0.081577491	0
96150	1	23	3	4	5	1.66	4	53.9	174.5	17.7	74	2	2	2	1	1	2	1	2	1	1	0	0	9	5.77	NA	0.74	1.745	0.082480603	0
98092	1	41	1	2	5	2.89	4	85.9	162.5	32.5	105.2	2	2	2	0	0	0	1	0	0	0	0	0	1	7.38	1	1.052	1.625	0.081033914	0
96582	1	47	4	2	5	0	4	81.1	174.4	26.7	92.4	2	2	2	0	0	0	0	0	0	0	0	0	0	5.94	NA	0.924	1.744	0.078323344	0
98865	1	36	3	5	5	5	4	72	179.5	22.3	86.8	2	2	2	2	1	1	1	0	0	2	0	0	7	4.83	NA	0.868	1.795	0.081774442	0
94857	2	35	2	4	5	1.57	4	138.1	171.7	46.8	133.5	2	2	2	1	0	2	1	3	0	0	3	0	10	6.16	1	1.335	1.717	0.078451072	0
101011	1	23	3	5	5	4.41	4	97	176.7	31.1	106.2	2	2	2	0	0	0	0	0	0	0	0	0	0	5.55	1	1.062	1.767	0.080785357	0
96010	1	64	4	4	5	0.73	4	58.7	174.1	19.4	77.3	2	2	2	0	0	0	2	0	0	0	0	0	2	4.66	1	0.773	1.741	0.081141984	0
93875	1	37	4	2	5	0.58	4	75.8	174.4	24.9	87.3	2	2	2	0	0	0	0	0	0	0	0	0	0	5.88	NA	0.873	1.744	0.07752494	0
95469	1	28	3	5	5	2.18	4	58.6	177	18.7	77	2	2	2	0	0	0	0	0	0	1	0	0	1	5.55	3	0.77	1.77	0.082150401	0
102219	1	54	4	4	5	2.22	4	79.8	174.7	26.1	94.4	2	2	2	0	1	3	1	0	1	0	0	0	6	4.83	1	0.944	1.747	0.081170559	0
101893	1	23	1	3	5	1.11	4	113.1	171.9	38.3	121.6	2	2	2	0	0	0	0	0	0	0	0	0	0	4.72	1	1.216	1.719	0.081626239	0
98677	1	23	3	3	5	3.09	4	119.3	175.3	38.8	121.3	2	2	2	2	3	2	2	2	2	1	0	1	15	4.66	NA	1.213	1.753	0.079937156	1
97223	1	26	4	3	5	4.16	4	83	181.7	25.1	80.8	2	2	2	0	0	0	2	0	0	0	0	0	2	5.11	NA	0.808	1.817	0.069922683	0
95768	1	23	2	4	5	3.19	4	66.9	163.5	25	81.6	2	2	2	2	0	3	1	1	0	0	0	0	7	5.05	3	0.816	1.635	0.074639939	0
93789	2	34	3	5	5	5	4	71	173.4	23.6	79.9	2	2	2	0	0	0	1	0	1	0	0	0	2	4.94	NA	0.799	1.734	0.073747544	0
97125	1	57	4	3	5	NA	4	110.5	182	33.4	116.1	2	2	2	0	0	0	0	0	0	0	0	0	0	5.88	NA	1.161	1.82	0.082978494	0
94608	1	24	1	4	5	NA	4	81.7	182.9	24.4	89.4	2	2	2	0	0	1	0	0	0	0	0	0	1	5.5	NA	0.894	1.829	0.078578569	0
94098	2	23	4	4	5	1.54	4	80.8	163.2	30.3	96.8	2	2	2	3	0	0	3	0	0	0	0	0	6	5.33	NA	0.968	1.632	0.077962698	0
98571	2	28	4	4	5	NA	4	91.6	174.5	30.1	100.3	2	2	2	1	1	2	2	2	1	3	0	0	12	4.88	3	1.003	1.745	0.078467934	1
95233	2	21	1	3	5	1.22	4	94.8	157.5	38.2	108	2	2	2	0	2	1	3	0	0	0	0	0	6	6.72	NA	1.08	1.575	0.075870783	0
99394	1	20	4	2	5	NA	4	67.8	173	22.7	73.9	2	2	2	0	0	0	1	0	0	0	0	0	1	4.33	1	0.739	1.73	0.070081623	0
97299	1	59	3	5	5	2.47	4	93.3	183.1	27.8	110.1	2	2	2	0	0	0	0	0	0	0	0	0	0	5.61	1	1.101	1.831	0.088663856	0
102139	1	31	5	5	5	5	4	87.1	170.8	29.9	94.9	2	2	2	0	0	1	0	0	0	1	0	0	2	5.16	NA	0.949	1.708	0.075377458	0
101590	1	24	1	3	5	5	4	93.9	170.2	32.4	112.5	2	2	2	1	1	1	1	0	2	0	0	1	7	4.39	1	1.125	1.702	0.08484822	0
99928	1	29	1	2	5	2.89	4	128	168.7	45	131.4	2	2	2	0	0	0	0	0	0	0	0	0	0	5.66	NA	1.314	1.687	0.079964302	0
97735	1	30	1	3	5	1.98	4	107.2	176.4	34.5	111.3	2	2	2	0	0	0	0	1	0	0	0	0	1	5.5	1	1.113	1.764	0.079073897	0
99807	1	27	1	4	5	1.98	4	76.9	168.2	27.2	93.4	2	2	2	0	0	1	1	1	0	0	0	0	3	5.44	1	0.934	1.682	0.079625947	0
99790	1	24	5	5	5	3.04	4	78.7	178.2	24.8	83	2	2	2	0	0	1	1	0	0	0	0	0	2	4.72	NA	0.83	1.782	0.073112189	0
93980	2	29	3	5	5	5	4	58	173.8	19.2	76.7	2	2	2	0	0	0	1	0	0	0	0	0	1	5.16	NA	0.767	1.738	0.081140247	0
102492	1	31	4	4	5	5	4	100.9	182.7	30.2	100.4	2	2	2	1	0	0	1	0	0	0	0	0	2	5	1	1.004	1.827	0.076593717	0
98729	2	30	5	4	5	5	4	44.5	149.2	20	69.8	2	2	2	0	1	1	2	0	0	1	0	0	5	4.72	NA	0.698	1.492	0.077556407	0
98747	1	21	4	3	5	1.07	4	66.5	175.2	21.7	77.4	2	2	2	0	0	2	2	0	0	0	0	0	4	4.66	NA	0.774	1.752	0.07516242	0
98437	2	32	4	4	5	0.6	4	67.9	164.3	25.2	87.8	2	2	2	0	0	1	1	0	0	0	0	0	2	5.72	1	0.878	1.643	0.079690895	0
97201	1	60	4	3	5	0.16	4	65.1	175	21.3	76.4	2	2	2	3	0	0	1	0	0	0	0	0	4	5.27	1	0.764	1.75	0.075160201	0
101894	2	46	5	5	5	1.43	4	60.6	168.3	21.4	88	2	2	2	0	0	0	0	0	0	0	2	0	2	5.05	1	0.88	1.683	0.088003126	0
98531	2	20	3	3	5	1.49	4	49.1	152.4	21.1	67.7	2	2	2	0	0	1	1	0	0	0	0	0	2	4.94	NA	0.677	1.524	0.071819308	0
98243	1	35	5	4	5	2.79	4	94.6	168.9	33.2	102.7	2	2	2	1	2	0	3	2	0	0	0	0	8	6.27	1	1.027	1.689	0.076500375	0
95190	2	28	1	4	5	1.66	4	46.1	155.9	19	70.2	2	2	2	1	1	1	1	1	0	0	0	0	5	5.33	3	0.702	1.559	0.078960821	0
99089	2	25	4	5	5	3.81	4	61.4	158.2	24.5	76.1	2	2	2	0	0	0	0	0	0	0	0	0	0	5	NA	0.761	1.582	0.071725023	0
96523	2	21	2	5	5	4.74	4	106.4	166.8	38.2	115.7	2	2	2	0	0	0	1	1	0	0	0	0	2	4.83	NA	1.157	1.668	0.078981691	0
101166	2	28	3	5	5	1.69	4	49.8	164.7	18.4	69.4	2	2	2	0	0	1	0	0	0	0	0	0	1	4.83	NA	0.694	1.647	0.077589113	0
97787	1	52	5	4	5	1.99	4	72.9	176.6	23.4	89.2	2	2	2	0	1	2	2	1	1	0	1	0	8	4.66	3	0.892	1.766	0.082046287	0
101768	1	24	3	5	5	NA	3	63.4	167.8	22.5	77.3	2	2	2	3	0	0	1	3	0	0	0	0	7	6.16	NA	0.773	1.678	0.074873564	0
97580	1	26	1	4	5	2.99	3	71.6	167.1	25.6	89.1	2	2	2	0	0	0	0	0	0	0	0	0	0	5.38	3	0.891	1.671	0.079352906	0
95903	1	21	1	3	5	1.29	3	79.4	173.2	26.5	94	2	2	2	1	0	0	0	0	0	0	0	0	1	5.27	NA	0.94	1.732	0.080356928	0
99110	2	20	1	3	5	0.58	3	43.2	146.6	20.1	70.5	2	2	2	0	0	2	3	1	0	1	0	0	7	5.22	NA	0.705	1.466	0.078763455	0
100464	1	32	5	3	5	NA	3	116.7	180.6	35.8	104.3	2	2	2	1	1	1	0	2	1	0	1	2	9	5.83	NA	1.043	1.806	0.071450195	0
93811	1	24	5	4	5	2.94	3	79.6	164.2	29.5	90.9	2	2	2	1	0	1	1	1	0	0	0	0	4	5.66	1	0.909	1.642	0.074301223	0
100892	1	23	1	4	5	3.29	3	79.9	168	28.3	86.5	2	2	2	1	2	1	1	0	1	0	1	0	7	5.16	NA	0.865	1.68	0.071862752	0
99401	2	22	5	5	5	3.4	3	62.7	176.9	20	73.6	2	2	2	1	1	0	1	2	0	0	0	0	5	4.66	NA	0.736	1.769	0.075103568	0
95391	2	44	1	1	5	0.01	3	55.8	145.5	26.4	89.5	2	2	2	0	0	0	0	0	0	0	0	0	0	6.38	NA	0.895	1.455	0.083686535	0
95665	1	23	3	5	5	1.24	3	84.9	175.7	27.5	93.5	2	2	2	0	0	1	1	2	0	0	0	0	4	6.05	NA	0.935	1.757	0.077423108	0
99023	1	32	3	5	5	5	3	77.1	180	23.8	83.7	2	2	2	0	1	1	0	0	1	0	0	0	3	5.94	NA	0.837	1.8	0.075399981	0
96628	1	32	3	5	5	1.06	3	104.4	171	35.7	110.1	2	2	2	0	0	1	1	0	0	0	0	0	2	5.72	NA	1.101	1.71	0.077656376	0
102393	2	20	3	4	5	0.41	3	52.6	171	18	71.7	2	2	2	0	0	1	2	0	0	1	1	0	5	5.38	NA	0.717	1.71	0.07983122	0
102217	1	27	4	5	5	3.92	3	92.1	182.4	27.7	91.7	2	2	2	0	0	0	0	0	0	0	0	0	0	5.16	NA	0.917	1.824	0.074165809	0
99573	1	25	4	3	5	2.76	3	74.3	174.6	24.4	77.8	2	2	2	0	0	0	0	0	0	0	0	0	0	5.05	NA	0.778	1.746	0.069989183	0
102761	1	25	4	4	5	1.43	3	71.6	165.3	26.2	80.4	2	2	2	1	0	0	0	0	0	1	0	0	2	5.38	3	0.804	1.653	0.070890074	0
102669	1	32	4	3	5	NA	3	64.2	180.7	19.7	71.3	2	2	2	0	0	3	0	0	0	0	0	0	3	5.27	1	0.713	1.807	0.0727165	0
100463	1	28	4	3	5	1.05	3	58.4	175	19.1	74.5	2	2	2	0	0	0	0	0	0	0	0	0	0	5.11	1	0.745	1.75	0.078816111	0
99989	2	21	1	4	5	1.35	3	89.2	166.1	32.3	98.5	2	2	2	1	1	2	1	0	0	0	0	0	5	6.22	NA	0.985	1.661	0.07535575	0
102781	1	24	1	2	5	5	3	79.5	182.9	23.8	78	2	2	2	3	0	3	2	3	1	0	0	1	13	4.55	3	0.78	1.829	0.069705938	1
100641	2	24	5	2	5	NA	3	49.1	160.5	19.1	71	2	2	2	0	0	0	0	0	0	0	0	0	0	7.55	1	0.71	1.605	0.078432956	0
100160	2	26	3	3	5	1.5	3	75.8	150.6	33.4	103.5	2	2	2	0	0	0	1	0	0	0	0	0	1	5.88	NA	1.035	1.506	0.081319909	0
95870	2	20	4	3	5	0.74	3	104.6	168.7	36.8	107.8	2	2	2	2	0	1	2	3	0	0	0	0	8	5.33	NA	1.078	1.687	0.075017515	0
96600	2	25	4	4	5	2.73	3	103.1	155.8	42.5	111.1	2	2	2	0	0	0	0	0	0	0	0	0	0	5.33	1	1.111	1.558	0.073086592	0
97231	2	27	5	4	5	2.94	3	75	155.5	31	98	2	2	2	1	0	1	1	1	0	0	0	0	4	6.49	1	0.98	1.555	0.079637891	0
101064	1	28	5	4	5	1.85	3	96.9	170.6	33.3	103	2	2	2	0	1	0	0	0	0	3	0	0	4	5.72	1	1.03	1.706	0.076187705	0
102037	2	21	1	3	5	1.24	3	53.8	157.8	21.6	72.3	2	2	2	0	0	1	1	1	0	0	0	0	3	5.55	NA	0.723	1.578	0.074207699	0
93890	1	27	5	5	5	3.4	3	74.9	177.5	23.8	83	2	2	2	1	1	0	0	0	1	0	0	0	3	5.44	NA	0.83	1.775	0.075294099	0
94530	1	22	4	4	5	3.4	3	64.9	157.7	26.1	77.4	2	2	2	1	0	1	1	2	0	0	0	0	5	5.33	NA	0.774	1.577	0.070048382	0
100952	1	21	3	4	5	4.19	3	70.1	183.4	20.8	80	2	2	2	1	1	2	2	3	0	1	0	0	10	5.27	1	0.8	1.834	0.078105467	0
99125	2	20	5	4	5	5	3	48.8	148.6	22.1	73.4	2	2	2	0	0	0	0	0	0	0	0	0	0	5.22	NA	0.734	1.486	0.076458388	0
97003	1	20	3	4	5	NA	3	66.1	181.6	20	73.9	2	2	2	0	0	0	0	0	0	0	0	0	0	4.94	1	0.739	1.816	0.074427458	0
102621	2	32	4	2	5	1.18	3	61	162.4	23.1	83.5	2	2	2	0	1	1	1	0	0	0	0	0	3	4.88	1	0.835	1.624	0.080782783	0
99526	2	29	5	5	5	5	3	97.7	153.2	41.6	120	2	2	2	0	0	1	0	0	0	0	0	0	1	5.88	NA	1.2	1.532	0.080752562	0
94133	1	28	1	4	5	NA	3	75.1	177.1	23.9	86.5	2	2	2	0	1	1	0	0	1	0	0	0	3	5.72	NA	0.865	1.771	0.078338435	0
94392	1	25	4	4	5	3.23	3	83.3	182	25.1	85.4	2	2	2	0	0	0	0	0	0	0	0	0	0	5.66	NA	0.854	1.82	0.073842495	0
101677	1	25	3	4	5	2.16	3	105.7	180	32.6	112.6	2	2	2	0	0	2	2	0	0	0	0	0	4	5.33	NA	1.126	1.8	0.082241383	0
94941	1	28	4	4	5	2.83	3	107.5	179.2	33.5	101.1	2	2	2	1	0	0	0	1	0	0	0	0	2	5.27	NA	1.011	1.792	0.072675096	0
102676	1	22	5	3	5	5	3	72.5	173.9	24	84.5	2	2	2	2	0	0	1	0	0	0	0	0	3	5.11	NA	0.845	1.739	0.077013363	0
96505	2	40	5	3	5	0.59	3	120.8	168	42.8	133.4	2	2	2	1	0	2	2	1	1	2	2	0	11	4.88	1	1.334	1.68	0.084114721	1
96443	2	24	3	5	5	NA	3	54	165.3	19.8	71.2	2	2	2	0	0	1	1	0	0	0	0	0	2	4.5	NA	0.712	1.653	0.075665883	0
93755	2	26	4	4	5	2.07	3	93.8	178.5	29.4	94.2	2	2	2	0	0	1	1	0	0	0	0	0	2	6.11	3	0.942	1.785	0.074017357	0
99942	2	35	1	4	5	1.7	3	67.3	158.2	26.9	92.6	2	2	2	0	0	0	1	0	0	0	0	0	1	6	NA	0.926	1.582	0.082004854	0
100221	2	30	4	4	5	2.07	3	68.3	173.5	22.7	76.6	2	2	2	0	0	0	0	0	0	0	0	0	0	5.66	NA	0.766	1.735	0.072537368	0
102653	2	25	2	5	5	4.08	3	51.8	156.8	21.1	81.2	2	2	2	1	1	0	1	0	1	0	0	0	4	5.55	NA	0.812	1.568	0.084923528	0
100068	2	22	3	3	5	NA	3	57.8	154.5	24.2	90.6	2	2	2	1	1	0	1	0	1	0	0	0	4	5.5	NA	0.906	1.545	0.087120504	0
100929	2	40	4	3	5	NA	3	107.1	172.8	35.9	111	2	2	2	1	0	0	1	0	0	0	0	0	2	5.5	NA	1.11	1.728	0.07759281	0
97648	2	32	3	5	5	3.43	3	126.3	164.8	46.5	136.6	2	2	2	0	0	1	1	0	0	0	0	0	2	5.38	NA	1.366	1.648	0.082288054	0
101681	2	31	4	4	5	0.93	3	67.6	149.5	30.2	86.2	2	2	2	2	0	0	1	0	0	0	0	0	3	5.38	NA	0.862	1.495	0.072696813	0
101214	1	23	5	4	5	1.79	3	71.2	164.9	26.2	89.2	2	2	2	0	0	0	0	0	0	0	0	0	0	5.33	NA	0.892	1.649	0.078744519	0
99710	2	30	5	4	5	1.43	3	58.2	163.3	21.8	76.9	2	2	2	0	0	0	0	0	0	0	0	0	0	5.22	NA	0.769	1.633	0.077113234	0
94631	2	21	4	3	5	2.37	3	69.4	163.8	25.9	79	2	2	2	1	1	1	1	1	2	3	2	1	13	5.16	NA	0.79	1.638	0.07051318	1
97094	2	30	5	4	5	NA	3	55.4	154.6	23.2	73.2	2	2	2	0	0	0	0	0	0	0	0	0	0	5.11	NA	0.732	1.546	0.07237374	0
98921	2	26	3	5	5	2.06	3	104.8	164	39	103.9	2	2	2	0	0	0	1	1	1	0	0	0	3	4.94	NA	1.039	1.64	0.070547867	0
98910	1	22	4	4	5	2.45	3	69.5	179.4	21.6	73	2	2	2	0	1	1	1	1	0	0	0	0	4	4.94	NA	0.73	1.794	0.070270947	0
102899	2	20	3	4	5	1.68	3	69	171.9	23.4	82.2	2	2	2	0	0	0	1	0	0	0	0	0	1	4.94	NA	0.822	1.719	0.07663432	0
97972	2	30	4	3	5	0.29	3	131.6	166.3	47.6	132.3	2	2	2	0	0	0	0	0	0	0	0	0	0	6.05	3	1.323	1.663	0.07811044	0
95655	1	22	3	5	5	2.79	3	105.1	183.6	31.2	113.6	2	2	2	0	1	1	1	2	0	0	0	0	5	5.61	NA	1.136	1.836	0.084593877	0
98241	1	32	5	5	5	NA	3	79.5	178.4	25	90	2	2	2	2	0	1	0	0	0	0	0	0	3	5.61	NA	0.9	1.784	0.078810681	0
96198	2	29	4	5	5	0.73	3	51.4	161.5	19.7	69.5	2	2	2	1	1	0	2	2	1	0	0	0	7	5.22	NA	0.695	1.615	0.074975791	0
101799	2	28	3	5	5	5	3	47	168.7	16.5	64.6	2	2	2	0	0	0	0	0	0	0	0	0	0	5.22	NA	0.646	1.687	0.076739509	0
102458	1	34	4	3	5	1.11	3	60.9	172.8	20.4	73.9	2	2	2	0	3	3	3	0	3	0	0	0	12	3.89	NA	0.739	1.728	0.075298407	1
96893	1	42	2	1	5	NA	2	86.7	170.7	29.8	103.3	2	2	2	0	0	0	0	0	0	0	0	0	0	5.94	NA	1.033	1.707	0.082256972	0
100044	1	27	1	2	5	2.39	2	73.7	176.4	23.7	90.2	2	2	2	0	0	1	0	0	0	0	0	0	1	5.22	1	0.902	1.764	0.082311089	0
99181	1	29	3	4	5	0.58	2	74.4	176.3	23.9	92.2	2	2	2	0	0	0	0	0	0	0	0	0	0	5.5	NA	0.922	1.763	0.083689858	0
95756	1	26	3	4	5	NA	2	60.7	175.6	19.7	76.1	2	2	2	1	2	3	3	3	3	0	2	1	18	5.94	1	0.761	1.756	0.078730846	1
95792	1	23	3	4	5	2.49	2	85.3	172.5	28.7	92.5	2	2	2	0	0	2	0	1	0	0	2	0	5	5.72	NA	0.925	1.725	0.075132168	0
93738	1	26	2	4	5	5	2	97.7	170.2	33.7	102.7	2	2	2	1	0	0	0	0	0	0	0	0	1	5.66	3	1.027	1.702	0.075451996	0
96566	1	23	3	4	5	0	2	94	183.7	27.9	96.5	2	2	2	0	0	1	0	1	0	0	0	0	2	5.61	3	0.965	1.837	0.077399223	0
100032	2	27	5	5	5	5	2	48	152.5	20.6	70.6	2	2	2	0	0	0	0	0	0	0	0	0	0	5.5	NA	0.706	1.525	0.076077862	0
97041	2	26	4	4	5	5	2	84.7	160.9	32.7	93.9	2	2	2	0	0	0	0	0	0	0	0	0	0	5.05	NA	0.939	1.609	0.072391749	0
95900	1	31	3	4	5	4.56	2	95.9	180.7	29.4	101.5	2	2	2	0	0	0	0	0	0	0	0	0	0	5	NA	1.015	1.807	0.079266329	0
99005	2	26	4	3	5	1.82	2	108.1	168.1	38.3	115.3	2	2	2	0	0	0	0	0	0	0	0	0	0	4.77	NA	1.153	1.681	0.078267165	0
99715	2	24	4	3	5	1.06	2	122.1	160.5	47.4	114	2	2	2	0	0	1	1	0	0	0	0	0	2	6.49	NA	1.14	1.605	0.06870396	0
97851	1	23	4	3	5	NA	2	77	172.6	25.8	82.5	2	2	2	0	0	0	0	0	0	0	0	0	0	6.33	NA	0.825	1.726	0.071920674	0
101609	1	22	5	4	5	5	2	58.7	165.9	21.3	72.8	2	2	2	1	1	0	2	0	1	1	0	0	6	5.66	NA	0.728	1.659	0.073556623	0
102135	1	24	4	3	5	1.43	2	64.8	175.6	21	70.3	2	2	2	0	0	0	0	0	0	0	0	0	0	5.38	NA	0.703	1.756	0.069696912	0
95342	2	31	3	5	5	0.41	2	57.9	163.7	21.6	75	2	2	2	0	0	0	1	0	0	0	0	0	1	5.27	NA	0.75	1.637	0.075578991	0
94775	2	26	4	4	5	1.22	2	81.1	159.3	32	100.5	2	2	2	0	0	0	1	0	0	0	0	0	1	5.27	NA	1.005	1.593	0.078999593	0
97034	2	31	3	4	5	1.44	2	57.1	162	21.8	80.6	2	2	2	1	1	3	3	1	0	1	0	0	10	5.22	1	0.806	1.62	0.081147138	0
98788	2	20	1	4	5	2.72	2	106.7	167.7	37.9	118.4	2	2	2	0	0	2	2	0	0	0	0	0	4	4.77	NA	1.184	1.677	0.081032461	0
93998	2	24	3	3	5	1.83	2	51.5	159.1	20.3	78.6	2	2	2	0	0	2	1	0	0	1	0	0	4	4.66	NA	0.786	1.591	0.083738163	0
93837	2	35	3	3	5	1.03	2	108.7	166.8	39.1	117.4	2	2	2	2	0	1	3	2	0	1	0	0	9	5.5	1	1.174	1.668	0.078907612	0
93999	2	23	4	4	5	4.98	2	69.2	166.7	24.9	81.5	2	2	2	0	0	0	0	0	0	0	0	0	0	5.33	NA	0.815	1.667	0.074027016	0
101439	1	38	4	3	5	NA	2	89.7	171.5	30.5	93.6	2	2	2	1	1	1	0	3	1	0	1	0	8	5.72	1	0.936	1.715	0.073216769	0
98030	2	24	4	3	5	1.14	2	55.6	150.9	24.4	78.3	2	2	2	0	0	0	0	0	0	0	0	0	0	5.5	NA	0.783	1.509	0.075768832	0
97692	1	31	2	3	5	NA	2	77.2	166.5	27.8	91.1	2	2	2	1	0	0	1	1	0	0	1	0	4	5.38	NA	0.911	1.665	0.076933365	0
93782	2	25	4	4	5	4.65	2	65.1	164.7	24	76.4	2	2	2	1	1	2	3	3	0	1	0	0	11	5.27	NA	0.764	1.647	0.071549356	1
94387	2	39	4	3	5	4.12	2	131.9	163.5	49.3	146.3	2	2	2	1	1	0	0	0	0	0	0	0	2	6.55	NA	1.463	1.635	0.08509829	0
97048	2	34	4	4	5	0.62	2	85.1	159	33.7	96.6	2	2	2	0	0	1	1	0	0	0	0	0	2	5.44	1	0.966	1.59	0.073427481	0
93916	1	28	5	5	5	NA	2	70.2	168.5	24.7	80.5	2	2	2	0	0	0	0	0	0	0	0	0	0	5.27	3	0.805	1.685	0.073119177	0
96672	1	32	5	5	5	5	2	78.2	173	26.1	89.9	2	2	2	0	0	0	0	0	0	0	1	0	1	6.27	3	0.899	1.73	0.077680075	0
100511	2	64	4	5	5	1.58	2	84.3	158.5	33.6	99.5	2	2	2	0	0	0	0	0	0	0	0	0	0	5.22	3	0.995	1.585	0.07590125	0
95353	2	39	1	4	5	0.4	2	100.1	166.4	36.2	102.5	2	2	2	1	1	1	2	1	1	1	1	0	9	6.94	1	1.025	1.664	0.07261196	0
95096	1	21	1	4	5	2	2	119.5	179.9	36.9	119.4	2	2	2	0	0	0	0	0	0	0	0	0	0	5.38	NA	1.194	1.799	0.080316449	0
101262	1	25	1	4	5	NA	2	127.3	175.7	41.2	119	2	2	2	0	0	0	0	1	0	0	0	0	1	5.27	NA	1.19	1.757	0.075259779	0
94453	2	20	3	4	5	1.77	2	85.8	166.4	31	97.7	2	2	2	0	1	1	0	1	0	0	1	0	4	5.72	1	0.977	1.664	0.076749715	0
98475	1	22	1	4	5	NA	2	104.7	170.7	35.9	111.3	2	2	2	0	0	2	1	0	0	0	0	0	3	5.61	NA	1.113	1.707	0.078279631	0
99721	2	20	4	4	5	1.46	2	74.8	174	24.7	87.5	2	2	2	0	0	1	0	0	0	0	0	0	1	5.11	NA	0.875	1.74	0.078211172	0
102149	2	27	4	2	5	0	2	81.7	158	32.7	113.6	2	2	2	0	1	0	1	3	1	0	0	0	6	5.38	NA	1.136	1.58	0.088379448	0
98048	2	30	5	5	5	3.4	2	53.2	159.4	20.9	75.4	2	2	2	0	0	1	0	0	0	0	0	0	1	4.94	NA	0.754	1.594	0.078709955	0
97585	1	21	3	5	5	5	2	75.4	168.4	26.6	94	2	2	2	0	0	0	0	0	0	0	1	0	1	5.94	3	0.94	1.684	0.081289737	0
98828	2	29	4	4	5	0.61	2	103.6	162.9	39	122	2	2	2	0	1	1	1	1	1	0	0	0	5	5.66	NA	1.22	1.629	0.083116941	0
96088	1	20	4	2	5	NA	2	61	173.1	20.4	69.6	2	2	2	0	0	0	0	0	0	0	0	0	0	5.5	NA	0.696	1.731	0.070855559	0
96890	1	20	4	3	5	0.74	2	66.8	175.9	21.6	75	2	2	2	0	0	0	0	0	0	0	0	0	0	5.27	1	0.75	1.759	0.072910908	0
98748	1	50	3	4	5	1.4	2	54.7	172.4	18.4	77.9	2	2	2	0	0	0	1	0	0	0	0	0	1	5.16	1	0.779	1.724	0.085124965	0
101330	2	22	3	4	5	1.71	2	58.7	164.5	21.7	76.7	2	2	2	0	0	0	0	0	0	0	0	0	0	5.16	NA	0.767	1.645	0.076866881	0
100881	1	26	4	3	5	1.76	2	86.5	185.3	25.2	86.9	2	2	2	1	1	0	0	0	0	1	0	0	3	5	NA	0.869	1.853	0.074270276	0
101787	1	30	4	4	5	4.07	2	107.3	177	34.2	110.4	2	2	2	0	0	0	0	0	0	0	0	0	0	4.83	NA	1.104	1.77	0.078758669	0
95699	2	22	4	4	5	1.79	2	64.7	160.8	25	74.9	2	2	2	0	0	0	0	0	0	0	0	0	0	4.55	NA	0.749	1.608	0.069084209	0
94190	1	43	5	4	5	4.07	2	78.9	175.3	25.7	92.7	2	2	2	0	0	0	0	1	0	0	0	0	1	6.49	1	0.927	1.753	0.0803958	0
99901	2	36	4	5	5	2.2	2	110.7	159.2	43.7	112.7	2	2	2	0	0	0	0	0	0	0	0	0	0	5.88	NA	1.127	1.592	0.071994297	0
94945	1	29	1	4	5	0.15	2	127.3	181.3	38.7	131.4	2	2	2	1	0	0	0	0	1	0	0	0	2	5.77	NA	1.314	1.813	0.085294787	0
100244	1	62	3	4	5	2.8	2	100	174.8	32.7	122.8	2	2	2	0	0	1	2	0	0	2	1	0	6	5.72	3	1.228	1.748	0.090829966	0
93815	2	32	5	4	5	1.12	2	72.9	161.5	28	93	2	2	2	2	3	3	3	1	2	3	0	0	17	5.44	NA	0.93	1.615	0.079364204	1
101775	1	36	5	5	5	0.5	2	71.1	173.9	23.5	83	2	2	2	0	0	0	0	0	0	0	0	0	0	5.38	NA	0.83	1.739	0.076715489	0
99396	2	22	1	4	5	1.52	2	84	159.7	32.9	95.7	2	2	2	0	0	0	0	0	0	0	0	0	0	5.38	NA	0.957	1.597	0.073755693	0
98661	2	31	4	2	5	2.43	2	44.6	168.5	15.7	63.2	2	2	2	0	0	1	1	1	0	0	0	0	3	5.16	1	0.632	1.685	0.07765165	0
102285	1	37	4	4	5	1.62	2	57.7	172.9	19.3	69.5	2	2	2	0	0	0	0	0	0	0	0	0	0	5.05	NA	0.695	1.729	0.073459692	0
100029	2	20	1	3	5	1.7	2	54.3	154.8	22.7	76.1	2	2	2	0	0	0	0	1	0	0	0	0	1	5	NA	0.761	1.548	0.076292517	0
97951	2	24	5	5	5	5	2	50.4	153	21.5	69.5	2	2	2	0	0	0	0	0	0	0	0	0	0	4.83	NA	0.695	1.53	0.072668598	0
100015	1	27	3	3	5	1.32	1	69.8	171.8	23.6	87	2	2	2	0	0	0	1	0	0	0	0	0	1	5.5	1	0.87	1.718	0.080673891	0
96839	2	22	5	4	5	5	1	132.2	171.6	44.9	130.7	2	2	2	3	3	2	3	1	3	1	0	1	17	6.11	3	1.307	1.716	0.07898041	1
93926	1	31	5	3	5	2.03	1	106.9	172.1	36.1	130.2	2	2	2	2	2	0	2	1	1	0	0	0	8	5.94	NA	1.302	1.721	0.090862026	0
98376	1	20	2	4	5	NA	1	50.9	174.7	16.7	69.5	2	2	2	1	1	3	1	1	2	0	3	0	12	5.05	NA	0.695	1.747	0.080481125	1
100710	1	33	2	2	5	NA	1	113	184.4	33.2	115.8	2	2	2	0	0	2	3	3	3	3	3	0	17	4.88	NA	1.158	1.844	0.082553605	1
94130	2	27	4	4	5	NA	1	70.9	163.7	26.5	95.4	2	2	2	1	0	2	1	0	0	1	0	0	5	5.33	NA	0.954	1.637	0.083886766	0
96663	2	20	3	3	5	0.08	1	57.4	163.4	21.5	71.8	2	2	2	0	0	0	0	0	0	0	0	0	0	5.16	NA	0.718	1.634	0.072645064	0
101111	1	22	4	4	5	NA	1	124.9	189.6	34.7	114.2	2	2	2	0	0	0	0	0	0	0	0	0	0	5.05	NA	1.142	1.896	0.077957988	0
96379	2	21	1	4	5	4.31	1	72.3	175.8	23.4	86.1	2	2	2	0	0	1	2	1	0	0	0	0	4	4.77	NA	0.861	1.758	0.079374891	0
98343	2	31	4	4	5	1.18	1	52.6	151.8	22.8	81.6	2	2	2	0	0	0	0	0	0	0	0	0	0	6.61	NA	0.816	1.518	0.08236911	0
97934	1	25	3	3	5	5	1	72.3	171.7	24.5	85.6	2	2	2	0	0	0	0	0	0	0	0	0	0	6.05	3	0.856	1.717	0.077442238	0
94013	1	56	3	4	5	3.85	1	68.1	174.5	22.4	88	2	2	2	0	0	0	3	0	0	0	0	0	3	6	3	0.88	1.745	0.083833889	0
96681	2	33	5	3	5	2.2	1	91.5	167.7	32.5	106.2	2	2	2	0	0	1	2	0	0	0	0	0	3	5.94	NA	1.062	1.677	0.080525929	0
98238	2	44	5	3	5	1.02	1	85.6	166.5	30.9	107	2	2	2	0	0	1	1	0	0	0	0	0	2	5.94	NA	1.07	1.665	0.084211423	0
94463	2	26	4	3	5	NA	1	111.9	162.1	42.6	117.2	2	2	2	3	3	2	3	2	3	0	0	0	16	5.83	1	1.172	1.621	0.075468034	1
95955	2	22	3	3	5	1.47	1	102.1	164	38	125.1	2	2	2	0	0	0	0	0	0	0	0	0	0	5.72	NA	1.251	1.64	0.08642638	0
101449	2	59	4	4	5	3.29	1	120.1	175.7	38.9	115	2	2	2	0	0	1	1	0	0	0	0	0	2	5.55	NA	1.15	1.757	0.075569328	0
94262	1	22	1	3	5	1.37	1	65.1	183.3	19.4	76.2	2	2	2	0	3	0	0	0	0	0	3	0	6	5.38	NA	0.762	1.833	0.077954152	0
98256	2	25	4	3	5	2.77	1	75.7	163	28.5	94.2	2	2	2	0	1	1	1	0	0	0	0	0	3	5.38	NA	0.942	1.63	0.079078883	0
99346	1	26	5	5	5	5	1	68.2	171.4	23.2	84	2	2	2	0	0	0	1	0	0	0	0	0	1	5.38	NA	0.84	1.714	0.078876668	0
100326	2	21	4	3	5	0.59	1	92.3	153.7	39.1	103.7	2	2	2	0	0	3	2	0	1	0	0	0	6	5.27	NA	1.037	1.537	0.072609033	0
99320	2	30	5	5	5	NA	1	53.6	160.1	20.9	73.7	2	2	2	0	0	0	0	0	0	0	0	0	0	5.27	NA	0.737	1.601	0.076766952	0
102226	1	26	5	5	5	4.93	1	93.7	185.1	27.3	91.5	2	2	2	0	0	0	1	0	0	0	0	0	1	5.22	NA	0.915	1.851	0.074178171	0
100110	1	26	4	5	5	2.74	1	76	176.2	24.5	82.7	2	2	2	0	0	1	0	0	0	0	0	0	1	5.22	NA	0.827	1.762	0.073857029	0
97011	2	26	3	4	5	5	1	71.1	157.7	28.6	90.2	2	2	2	1	1	2	2	1	2	0	1	1	11	5.16	1	0.902	1.577	0.076803321	1
97249	2	20	4	4	5	1.14	1	84.5	162.4	32	102.4	2	2	2	0	0	1	1	1	0	0	0	0	3	5	NA	1.024	1.624	0.079721163	0
100961	2	20	3	3	5	1.99	1	49.4	169.3	17.2	69.9	2	2	2	1	0	0	0	0	0	0	0	0	1	5	NA	0.699	1.693	0.080623763	0
93866	1	26	3	3	5	NA	1	64.6	171.4	22	85.7	2	2	2	0	0	1	0	0	0	0	0	0	1	4.88	3	0.857	1.714	0.083373294	0
96497	2	22	3	3	5	NA	1	103.9	168	36.8	125.8	2	2	2	0	0	0	0	0	0	0	0	0	0	4.61	NA	1.258	1.68	0.087725824	0
98370	1	20	4	3	5	0.08	NA	56.2	170.5	19.3	63.4	2	2	2	0	0	3	1	0	0	0	0	0	4	6.05	NA	0.634	1.705	0.067482142	0
97306	2	20	1	3	5	NA	NA	85.3	161.8	32.6	87.9	2	2	2	0	0	0	0	0	0	0	0	0	0	6.05	NA	0.879	1.618	0.067715468	0
95312	1	25	5	5	5	5	NA	82.8	168.3	29.2	101.9	2	2	2	0	0	0	0	0	0	0	0	0	0	5.72	NA	1.019	1.683	0.082834304	0
95437	1	23	5	4	5	1.79	NA	79.6	168.6	28	96.8	2	2	2	0	0	0	0	0	0	0	0	0	0	5.66	NA	0.968	1.686	0.080848981	0
100819	1	30	4	4	5	1.18	NA	58.9	163.6	22	70.5	2	2	2	0	0	0	0	0	0	0	0	0	0	5.55	NA	0.705	1.636	0.070201924	0
102003	1	25	5	5	5	5	NA	79.6	185.8	23.1	87.2	2	2	2	0	0	0	1	0	0	0	0	1	2	5.5	NA	0.872	1.858	0.078871296	0
102568	1	23	2	4	5	0.41	NA	64.7	179.8	20	78.5	2	2	2	1	0	0	0	0	0	0	0	0	1	5.5	NA	0.785	1.798	0.079455046	0
98018	1	22	4	2	5	1.2	NA	68.1	179.6	21.1	84.5	2	2	2	0	0	0	0	0	0	0	0	0	0	5.5	1	0.845	1.796	0.082574998	0
102187	1	20	4	2	5	1.69	NA	80.8	171.7	27.4	90.3	2	2	2	0	0	0	0	0	0	0	0	0	0	5.5	NA	0.903	1.717	0.075823221	0
94114	1	20	4	2	5	NA	NA	60.8	187.9	17.2	68.8	2	2	2	0	0	0	0	0	0	1	0	0	1	5.44	NA	0.688	1.879	0.075325048	0
97497	1	24	4	4	5	1.44	NA	84.6	178.2	26.6	81.9	2	2	2	0	0	0	0	0	0	0	0	0	0	5.38	NA	0.819	1.782	0.068850795	0
93783	2	21	2	3	5	0.41	NA	59.9	156.9	24.3	82	2	2	2	0	0	0	0	0	0	0	0	0	0	5.38	NA	0.82	1.569	0.078030585	0
93870	2	20	3	4	5	3.79	NA	47.4	158.1	19	72	2	2	2	0	0	1	1	0	0	0	0	0	2	5.33	NA	0.72	1.581	0.080420017	0
101758	1	37	3	5	5	NA	NA	72.5	175.4	23.6	92	2	2	2	2	1	1	1	0	9	0	0	0	14	5.27	1	0.92	1.754	0.084430306	1
102903	2	20	4	3	5	NA	NA	70.1	162.1	26.7	87.4	2	2	2	1	1	0	0	0	0	0	0	0	2	5.27	NA	0.874	1.621	0.076844434	0
100985	1	23	3	3	5	1.22	NA	71.7	178.7	22.5	81	2	2	2	0	0	0	0	0	0	0	0	0	0	5.27	NA	0.81	1.787	0.076026978	0
97794	2	45	5	5	5	3.15	NA	67.8	166.6	24.4	81.5	2	2	2	0	0	0	0	1	0	0	0	0	1	5.22	NA	0.815	1.666	0.075057407	0
102954	2	41	4	5	5	1.18	NA	69.1	162.6	26.1	86.4	2	2	2	0	0	0	0	0	0	0	0	0	0	5.22	NA	0.864	1.626	0.077006337	0
100175	1	33	4	4	5	1.77	NA	87.8	180.2	27	87.6	2	2	2	0	0	0	0	0	0	0	0	0	0	5.16	NA	0.876	1.802	0.072507712	0
100291	2	61	4	3	5	NA	NA	86.2	164.3	31.9	124.2	2	2	2	0	0	0	3	0	0	0	0	0	3	5.11	NA	1.242	1.643	0.096333135	0
96519	2	33	4	3	5	1.18	NA	53.6	154	22.6	78.2	2	2	2	1	0	0	1	1	1	0	0	0	4	4.94	NA	0.782	1.54	0.078832887	0
95026	1	20	4	4	5	0.25	NA	83	185.1	24.2	77.5	2	2	2	0	0	0	0	0	0	0	0	0	0	4.94	NA	0.775	1.851	0.068085545	0
98416	2	25	5	5	5	0.66	NA	52.4	159	20.7	70.5	2	2	2	0	0	0	1	0	0	0	0	0	1	4.83	NA	0.705	1.59	0.074161241	0
102383	2	26	1	3	5	0.58	NA	55.7	150.4	24.6	80.3	2	2	2	0	0	0	1	1	0	3	3	0	8	4.61	NA	0.803	1.504	0.0774108	0
101252	2	33	5	4	5	0.82	NA	98.5	157	40	120.8	2	2	2	0	0	1	0	0	0	0	0	0	1	4.55	NA	1.208	1.57	0.082428446	0
100675	2	21	4	3	5	1.54	NA	73	156.7	29.7	104.2	2	2	2	0	0	0	0	0	0	0	0	0	0	3.44	NA	1.042	1.567	0.086795176	0
97768	2	56	5	4	4	1.18	1	73.3	161.7	28	96.8	2	2	2	0	0	1	1	1	0	0	0	0	3	6.11	3	0.968	1.617	0.08255594	0
95761	1	51	2	4	4	3.34	1	63.1	162.1	24	82	2	2	2	0	0	0	0	0	0	0	0	0	0	5.94	NA	0.82	1.621	0.077407228	0
97410	2	46	1	1	4	NA	1	46	151.8	20	71.1	2	2	2	0	0	0	0	0	0	0	0	0	0	5.66	NA	0.711	1.518	0.07832139	0
96291	2	53	4	4	4	1.04	1	136.5	165.6	49.8	126.2	2	2	2	0	0	0	1	0	0	0	0	0	1	5.61	NA	1.262	1.656	0.072450762	0
100644	2	31	3	4	4	0.13	1	62.7	161.2	24.1	86	2	2	2	1	1	2	3	3	0	2	0	0	12	5.5	NA	0.86	1.612	0.081184148	1
96196	2	34	3	1	4	0.89	1	157.4	163.2	59.1	154.9	2	2	2	1	1	1	1	1	0	1	0	0	6	5.5	NA	1.549	1.632	0.079915868	0
94021	2	38	3	1	4	0.09	1	88	159.8	34.5	103	2	2	2	0	0	0	0	0	0	0	0	0	0	5.16	3	1.03	1.598	0.076884024	0
94970	1	55	1	1	4	1.98	4	82.1	168.4	29	100.1	2	2	2	0	0	0	0	0	0	0	0	0	0	6.27	1	1.001	1.684	0.081720504	0
99782	2	53	1	5	4	4.28	4	62.8	163.2	23.6	97.6	2	2	2	0	1	1	0	1	1	0	3	0	7	6.61	1	0.976	1.632	0.092857091	0
101355	1	46	4	3	4	1.2	4	92.9	182	28	104	2	2	2	0	0	0	0	0	0	1	0	0	1	6.49	NA	1.04	1.82	0.083603724	0
96008	1	52	4	4	4	5	4	94.3	178.8	29.5	99.3	2	2	2	0	0	0	0	0	0	0	0	0	0	5.66	3	0.993	1.788	0.077782903	0
97935	1	22	2	2	4	NA	4	61.9	169.6	21.5	79.8	2	2	2	3	0	0	0	0	0	0	0	0	3	5.38	NA	0.798	1.696	0.079249706	0
99991	1	64	4	2	4	NA	4	69.6	163.6	26	87.2	2	2	2	0	0	0	0	0	0	0	0	0	0	5.5	1	0.872	1.636	0.077680009	0
98161	2	43	3	4	4	1.08	4	92.1	161	35.5	111.1	2	2	2	2	2	1	3	3	1	3	0	1	16	5.38	1	1.111	1.61	0.081061671	1
95474	2	34	4	4	4	0.62	4	103.2	159.7	40.5	110.4	2	2	2	1	1	0	1	3	0	0	0	0	6	5.72	NA	1.104	1.597	0.074076411	0
97774	1	33	1	1	4	NA	3	51	158.5	20.3	73.2	2	2	2	0	0	0	0	0	0	0	0	0	0	6.05	NA	0.732	1.585	0.078132626	0
95262	2	24	5	3	4	0.98	3	79.9	165.8	29.1	95.5	2	2	2	0	1	3	3	2	0	0	0	0	9	5.83	NA	0.955	1.658	0.078393932	0
100860	2	36	4	2	4	0.99	3	123.6	169.7	42.9	127.1	2	2	2	0	0	0	0	0	0	0	0	0	0	8.16	NA	1.271	1.697	0.079615892	0
101862	1	37	1	2	4	NA	3	103.5	166.7	37.2	112.4	2	2	2	1	0	1	1	1	0	1	0	0	5	5.11	1	1.124	1.667	0.078121376	0
95189	1	66	4	5	4	1.44	3	103.3	169.4	36	111.6	2	2	2	0	0	0	0	0	0	0	0	0	0	5.88	3	1.116	1.694	0.078645249	0
101115	2	36	4	4	4	0.49	3	107.7	168.1	38.1	107.2	2	2	2	0	0	0	3	0	0	0	0	0	3	5.38	NA	1.072	1.681	0.073023214	0
98148	2	37	3	3	4	0.76	2	56.7	161.6	21.7	82	2	2	2	1	1	0	1	0	1	0	0	0	4	5.33	1	0.82	1.616	0.082912502	0
96622	2	40	4	4	4	1.69	2	120.1	159.6	47.1	131.1	2	2	2	2	2	2	1	0	2	1	0	0	10	6.11	NA	1.311	1.596	0.079568098	0
96064	1	49	5	5	4	5	2	75.3	174.4	24.8	87.8	2	2	2	0	0	1	0	0	0	0	0	0	1	5.16	3	0.878	1.744	0.078178408	0
94074	1	29	3	4	4	5	2	61.9	173.2	20.6	78.5	2	2	2	0	0	0	1	0	0	0	0	0	1	5.77	NA	0.785	1.732	0.07937509	0
95029	2	43	4	4	4	1.44	2	90.2	165.5	32.9	106.3	2	2	2	2	1	2	2	2	0	3	1	0	13	5.11	NA	1.063	1.655	0.080476732	1
100196	2	32	4	3	4	1.48	2	66.5	170.2	23	80.6	2	2	2	0	0	0	1	0	0	0	0	0	1	5.27	NA	0.806	1.702	0.076390035	0
97741	2	36	3	4	4	1.91	1	58.5	160.1	22.8	78.7	2	2	2	0	0	0	1	0	0	0	0	0	1	5.83	1	0.787	1.601	0.077355139	0
97362	1	22	3	4	4	1.69	1	82.9	183.9	24.5	81	2	2	2	0	0	0	0	0	0	0	0	0	0	5.33	NA	0.81	1.839	0.07080818	0
101455	2	66	2	1	4	0.9	1	89.8	146.3	42	123	2	2	2	2	0	0	0	0	0	0	0	0	2	6.44	NA	1.23	1.463	0.084162137	0
101966	1	24	2	3	4	1.3	1	54.2	163.6	20.3	73.5	2	2	2	0	0	0	0	0	0	0	0	0	0	5.77	1	0.735	1.636	0.077220332	0
99028	2	42	1	4	4	1.22	1	84.6	155.2	35.1	98.3	2	2	2	0	0	0	0	0	0	0	0	0	0	5.11	1	0.983	1.552	0.073604254	0
95236	2	76	1	1	4	0.1	NA	54.2	150.5	23.9	88.8	2	2	2	0	3	0	1	3	0	0	0	0	7	6.49	NA	0.888	1.505	0.087239422	0
95551	2	57	1	1	4	NA	NA	50.4	138.3	26.4	89	2	2	2	0	0	0	0	0	0	0	0	0	0	5.83	NA	0.89	1.383	0.085357751	0
95812	2	63	4	4	4	1.35	NA	71.7	171.6	24.3	87.1	2	2	2	0	0	1	0	0	0	0	0	0	1	5.77	NA	0.871	1.716	0.079254147	0
93813	2	42	1	1	4	1.11	NA	104.3	155.3	43.2	115.9	2	2	2	0	2	0	1	0	0	0	0	0	3	5.66	NA	1.159	1.553	0.075539692	0
101550	1	53	4	5	4	3.23	NA	113.8	180.9	34.8	112.7	2	2	2	0	0	0	0	0	0	0	0	0	0	5.44	NA	1.127	1.809	0.078611329	0
94649	1	67	3	3	3	2.47	1	104.7	174.3	34.5	124	2	2	2	0	0	0	0	0	0	0	0	0	0	7.55	3	1.24	1.743	0.088625819	0
117282	2	41	1	3	3	2.49	1	131.9	168.4	46.5	143.5	2	2	2	0	1	1	1	3	0	0	0	0	6	6.88	1	1.435	1.684	0.085515641	0
114919	2	58	4	2	3	2.15	1	109.2	169	38.2	120.7	2	2	2	0	0	0	0	1	0	0	0	0	1	6.88	NA	1.207	1.69	0.081856846	0
130974	1	43	1	1	3	NA	1	83.2	169.7	28.9	101.9	2	2	2	0	0	0	0	0	0	0	0	0	0	6.77	1	1.019	1.697	0.083061806	0
101479	2	73	3	4	3	1.98	1	73.3	158.5	29.2	100.2	2	2	2	1	0	3	3	0	0	0	0	0	7	6.72	1	1.002	1.585	0.083932699	0
133627	1	57	3	5	3	5	1	73.2	180.6	22.4	83.3	2	2	2	1	1	1	1	1	1	1	3	1	11	6.44	NA	0.833	1.806	0.078004702	1
132690	2	51	1	5	3	1.32	1	75.3	160.8	29.1	97	2	2	2	3	3	3	3	3	3	0	0	2	20	6.16	NA	0.97	1.608	0.080853729	1
135634	1	21	1	3	3	1.57	1	73.8	168.5	26	88.7	2	2	2	0	0	0	0	0	0	0	0	0	0	6.16	NA	0.887	1.685	0.077858871	0
97017	2	66	3	2	3	0.95	1	73.2	155.6	30.2	104.3	2	2	2	1	2	2	2	2	7	0	0	0	16	6.11	NA	1.043	1.556	0.086220039	1
111453	1	26	1	3	3	3.16	1	74.7	173	25	83.7	2	2	2	2	2	3	1	0	3	0	2	0	13	6.05	1	0.837	1.73	0.074429037	1
139983	2	60	3	4	3	4.66	1	81.3	150.7	35.8	108.8	2	2	2	0	0	0	0	0	0	0	0	0	0	6.05	NA	1.088	1.507	0.081592502	0
114491	1	63	4	3	3	0.15	1	86.4	173.9	28.6	107.5	2	2	2	1	2	1	2	0	2	0	3	0	11	6	NA	1.075	1.739	0.087166174	1
97153	1	30	3	4	3	1.52	1	102.6	171.9	34.7	105.9	2	2	2	0	0	0	0	0	0	1	0	0	1	5.94	NA	1.059	1.719	0.075922711	0
133098	1	71	5	5	3	2.21	1	108.4	178.1	34.2	124.3	2	2	2	1	0	0	0	0	1	0	0	0	2	5.94	3	1.243	1.781	0.088400577	0
133153	1	24	3	3	3	2.94	1	75.7	182.8	22.7	87.7	2	2	2	0	0	0	0	1	0	0	0	0	1	5.94	NA	0.877	1.828	0.08090852	0
99058	2	64	5	1	3	2.08	1	51.3	156.2	21	77	2	2	2	0	1	3	1	0	0	0	0	0	5	5.88	NA	0.77	1.562	0.080941394	0
94835	2	59	3	3	3	0.74	1	85.1	162.5	32.2	118.5	2	2	2	1	0	1	2	1	0	1	1	0	7	5.83	3	1.185	1.625	0.091844768	0
112394	2	49	5	5	3	1.67	1	50.1	157.5	20.2	71	2	2	2	0	0	0	0	0	1	0	0	0	1	5.83	3	0.71	1.575	0.076275282	0
99811	2	48	1	2	3	NA	1	76.5	149.8	34.1	108.5	2	2	2	1	1	1	1	1	0	0	1	0	6	5.77	NA	1.085	1.498	0.084301942	0
112990	1	60	3	4	3	1.28	1	75.6	174.5	24.8	94.7	2	2	2	0	0	0	0	0	0	0	0	0	0	5.77	NA	0.947	1.745	0.084298105	0
97443	2	56	3	4	3	0.16	1	82.6	166.8	29.7	97.8	2	2	2	0	3	0	0	0	1	0	0	1	5	5.72	3	0.978	1.668	0.078959283	0
120571	2	55	5	5	3	5	1	54.3	155.3	22.5	82.8	2	2	2	0	0	0	0	0	0	0	0	0	0	5.72	NA	0.828	1.553	0.083366121	0
102826	2	58	1	1	3	NA	1	72.7	149.1	32.7	97.3	2	2	2	0	0	0	0	0	0	0	0	0	0	5.72	NA	0.973	1.491	0.077924768	0
118687	2	53	3	5	3	4.78	1	74.5	168.2	26.3	102.2	2	2	2	1	1	3	0	3	0	0	0	0	8	5.66	NA	1.022	1.682	0.089104725	0
124798	1	55	2	1	3	0.8	1	77.1	172.3	26	95.3	2	2	2	0	0	0	0	0	0	0	0	0	0	5.66	1	0.953	1.723	0.082724604	0
101848	2	56	1	3	3	2.31	1	48.9	160.5	19	72.1	2	2	2	0	0	0	0	0	0	0	0	0	0	5.66	1	0.721	1.605	0.079927337	0
132451	1	59	3	3	3	NA	1	62	165.2	22.7	90.9	2	2	2	0	0	1	1	0	0	0	0	0	2	5.61	NA	0.909	1.652	0.088214834	0
121731	2	42	3	3	3	0.69	1	128.5	163.3	48.2	135.7	2	2	2	0	0	3	0	0	0	0	0	0	3	5.61	1	1.357	1.633	0.080178033	0
112772	1	23	3	2	3	0.8	1	100.8	174.8	33	117.5	2	2	2	0	0	2	0	0	0	0	0	0	2	5.61	NA	1.175	1.748	0.086382253	0
118395	2	56	3	4	3	0	1	65.2	147.3	30	103.2	2	2	2	1	0	3	1	3	0	0	0	0	8	5.55	NA	1.032	1.473	0.088070573	0
116836	2	48	4	4	3	2.4	1	121.2	163.9	45.1	120.9	2	2	2	1	2	2	2	1	0	0	0	0	8	5.55	NA	1.209	1.639	0.074533663	0
138136	1	56	3	3	3	1.2	1	70.7	177.5	22.4	88.6	2	2	2	0	0	0	1	1	0	1	0	0	3	5.5	1	0.886	1.775	0.083689158	0
139997	1	27	2	5	3	4.04	1	92.2	174	30.5	101.2	2	2	2	1	1	0	1	0	0	0	0	0	3	5.5	NA	1.012	1.74	0.078590972	0
142218	1	24	1	3	3	1.08	1	76.6	161.8	29.3	91.5	2	2	2	0	0	0	0	0	0	0	0	0	0	5.5	3	0.915	1.618	0.07568679	0
109464	1	30	5	3	3	1.43	1	82.8	161.4	31.8	101.7	2	2	2	0	0	0	0	0	0	0	0	0	0	5.5	NA	1.017	1.614	0.079753749	0
141387	2	40	3	4	3	NA	1	60.6	159.7	23.8	83.5	2	2	2	2	2	3	3	2	2	3	1	0	18	5.44	1	0.835	1.597	0.079857562	1
132505	2	31	3	3	3	0.51	1	79.8	160.8	30.9	101.6	2	2	2	1	1	3	2	2	1	0	0	0	10	5.44	1	1.016	1.608	0.081366387	0
116089	1	20	1	4	3	5	1	89.2	179.9	27.6	101.7	2	2	2	0	0	1	0	0	0	0	0	0	1	5.44	NA	1.017	1.799	0.083023171	0
109394	2	29	4	4	3	0.17	1	84.3	163	31.7	102	2	2	2	1	1	0	1	2	2	2	2	0	11	5.38	NA	1.02	1.63	0.079762764	1
131220	1	35	3	4	3	3.57	1	90.5	186.6	26	99	2	2	2	0	0	1	1	1	0	0	0	0	3	5.38	NA	0.99	1.866	0.082577895	0
133707	2	43	3	4	3	3.15	1	85	169.4	29.6	99	2	2	2	0	0	0	0	0	0	0	0	0	0	5.38	1	0.99	1.694	0.079490888	0
135423	2	33	5	5	3	5	1	46.7	153.8	19.7	68.2	2	2	2	0	0	0	0	0	0	0	0	0	0	5.38	NA	0.682	1.538	0.0753926	0
123534	2	25	5	5	3	NA	1	50.7	160.9	19.6	72.5	2	2	2	2	3	1	1	0	2	0	0	2	11	5.33	NA	0.725	1.609	0.078624145	1
121948	2	51	4	4	3	0	1	63.3	160.8	24.5	94.7	2	2	2	1	0	0	0	0	0	0	0	0	1	5.33	NA	0.947	1.608	0.088531176	0
94210	1	80	4	2	3	0.86	1	75.2	176.1	24.2	89.7	2	2	2	0	0	0	0	0	0	0	0	0	0	5.33	NA	0.897	1.761	0.080792154	0
122128	2	37	4	4	3	0.91	1	60.6	163.6	22.6	76.1	2	2	2	0	0	0	0	1	0	0	0	0	1	5.27	NA	0.761	1.636	0.074431033	0
124582	1	26	5	3	3	1.18	1	75	178.7	23.5	84.3	2	2	2	0	0	0	0	0	0	0	0	0	0	5.27	NA	0.843	1.787	0.076863482	0
136549	2	44	5	4	3	3.31	1	70.2	166.8	25.2	94.3	2	2	2	0	0	0	0	0	0	0	0	0	0	5.27	NA	0.943	1.668	0.084946725	0
111589	2	33	1	3	3	0.58	1	93.8	159	37.1	115.6	2	2	2	0	0	0	0	0	0	0	0	0	0	5.27	NA	1.156	1.59	0.082415709	0
96222	2	40	3	4	3	0.73	1	68.4	161.4	26.3	88.9	2	2	2	1	2	1	1	1	1	1	2	0	10	5.22	1	0.889	1.614	0.079124837	0
137895	1	35	3	5	3	5	1	83.3	187.1	23.8	85.3	2	2	2	1	1	0	2	1	0	3	0	0	8	5.22	NA	0.853	1.871	0.075369245	0
116595	2	26	1	2	3	0	1	42.4	150.7	18.7	72.6	2	2	2	0	0	0	0	0	0	1	0	0	1	5.22	NA	0.726	1.507	0.083943213	0
135505	1	29	1	5	3	3.91	1	58.2	168.5	20.5	79.6	2	2	2	0	2	0	0	0	2	0	0	0	4	5.22	NA	0.796	1.685	0.081867314	0
118172	2	43	4	2	3	0.04	1	67.5	171.5	22.9	79.1	2	2	2	0	0	0	0	0	0	0	0	0	0	5.22	1	0.791	1.715	0.074900968	0
138527	2	29	3	5	3	3.58	1	70.3	176	22.7	77.5	2	2	2	0	0	0	0	0	0	0	0	0	0	5.16	NA	0.775	1.76	0.072866537	0
132007	1	53	3	2	3	2.73	1	111.6	176.8	35.7	121	2	2	2	0	2	2	2	0	2	0	0	0	8	5.11	NA	1.21	1.768	0.083932874	0
139636	2	38	1	5	3	NA	1	102.3	156.3	41.9	107.7	2	2	2	0	1	0	1	0	0	0	0	0	2	5.11	NA	1.077	1.563	0.071410192	0
95599	1	47	3	4	3	1.48	1	118.6	186	34.3	112.2	2	2	2	0	0	0	0	0	0	0	0	0	0	5.11	3	1.122	1.86	0.077930412	0
116181	1	45	3	5	3	0.66	1	84.6	175.9	27.3	100.3	2	2	2	0	0	0	0	0	0	0	0	0	0	5.11	NA	1.003	1.759	0.083411561	0
130933	1	23	3	2	3	0.58	1	72.6	168.9	25.4	91.5	2	2	2	3	0	0	0	0	0	0	0	0	3	5	NA	0.915	1.689	0.081479895	0
137316	2	26	1	5	3	2.09	1	56.1	149.9	25	87.6	2	2	2	2	2	1	3	0	1	0	0	0	9	4.94	NA	0.876	1.499	0.083684164	0
113401	2	21	5	4	3	5	1	52.4	157	21.3	67.3	2	2	2	0	0	0	0	0	0	0	0	0	0	4.94	NA	0.673	1.57	0.069900267	0
114834	1	21	4	2	3	2.79	1	82.3	179.6	25.5	85.8	2	2	2	0	0	0	0	0	0	1	0	0	1	4.88	NA	0.858	1.796	0.073899358	0
138730	2	24	2	5	3	3.62	1	43.5	155.1	18.1	71.5	2	2	2	1	1	1	3	1	1	1	0	1	10	4.83	NA	0.715	1.551	0.083281351	0
114135	2	21	4	2	3	NA	1	63.3	164.2	23.5	76.2	2	2	2	0	0	0	0	1	0	1	0	0	2	4.83	NA	0.762	1.642	0.072480829	0
116342	1	23	4	3	3	0	1	51.8	170	17.9	67.5	2	2	2	1	0	1	1	0	0	0	0	0	3	4.83	NA	0.675	1.7	0.075656101	0
98569	1	65	2	2	3	2.12	1	61.8	168.2	21.8	93.5	2	2	2	0	1	0	1	0	0	3	0	0	5	4.77	1	0.935	1.682	0.092383473	0
122112	1	25	5	4	3	5	1	87.1	180.3	26.8	94	2	2	2	1	1	1	1	0	0	0	0	0	4	4.77	3	0.94	1.803	0.078170003	0
113813	1	20	4	4	3	4.9	1	85.3	170.2	29.4	88	2	2	2	0	0	0	0	0	0	0	0	0	0	4.77	NA	0.88	1.702	0.070811643	0
110527	2	39	4	2	3	0.92	1	102.4	164.1	38	115.7	2	2	2	1	2	1	1	1	2	1	1	0	10	4.72	NA	1.157	1.641	0.079907953	0
131816	2	31	3	5	3	5	1	80.5	176.4	25.9	83.5	2	2	2	1	1	0	3	1	1	3	0	0	10	4.72	NA	0.835	1.764	0.071818667	0
138090	1	37	3	4	3	0.65	1	76.7	176.7	24.6	94.2	2	2	2	2	1	1	1	3	3	1	0	0	12	4.72	3	0.942	1.767	0.083780425	1
119117	1	66	4	2	3	1.4	1	61.3	162.6	23.2	78.4	2	2	2	0	0	0	0	0	0	0	0	0	0	4.72	NA	0.784	1.626	0.075584104	0
119915	1	25	4	5	3	1.28	1	58.7	175.7	19	72	2	2	2	0	1	0	1	0	0	0	0	0	2	4.55	NA	0.72	1.757	0.07628589	0
113263	1	22	3	3	3	1.49	4	74.4	174.1	24.5	86.2	2	2	2	1	1	0	1	0	1	1	0	0	5	5.05	1	0.862	1.741	0.077445673	0
131523	1	50	3	4	3	1.98	4	76.3	172.8	25.6	92.6	2	2	2	1	0	1	1	0	0	0	0	0	3	6.11	NA	0.926	1.728	0.081098435	0
139939	1	34	3	4	3	4.42	4	62.4	161.5	23.9	85.4	2	2	2	0	0	0	0	0	0	0	0	0	0	5.83	1	0.854	1.615	0.080991543	0
114220	1	22	4	2	3	1.2	4	66.7	173.4	22.2	71.6	2	2	2	0	0	0	1	0	2	0	2	3	8	4.88	1	0.716	1.734	0.068836666	0
140703	1	40	3	3	3	1.85	4	54.3	170.3	18.7	72.4	2	2	2	0	1	0	1	1	2	1	1	0	7	6.33	1	0.724	1.703	0.078747511	0
124181	1	21	5	4	3	1.08	4	99.8	173.3	33.2	112	2	2	2	1	1	1	0	1	0	0	0	0	4	5.44	1	1.12	1.733	0.082361962	0
95950	1	45	3	4	3	1.78	4	75.2	181.5	22.8	85	2	2	2	0	2	0	1	0	2	0	1	0	6	5.38	1	0.85	1.815	0.078467662	0
116583	1	24	4	2	3	1.66	4	63.9	175.2	20.8	72.6	2	2	2	0	0	0	0	0	0	0	0	0	0	4.77	NA	0.726	1.752	0.072520482	0
140975	1	62	3	3	3	0.16	4	78.5	171.5	26.7	103.2	2	2	2	1	0	0	1	0	0	1	0	0	3	5.66	1	1.032	1.715	0.088214531	0
120792	1	47	4	3	3	1.06	4	97.6	166.3	35.3	120.2	2	2	2	0	0	0	0	0	0	0	0	0	0	5.44	1	1.202	1.663	0.086618077	0
115767	2	47	4	3	3	0.6	4	61.5	172.4	20.7	79.5	2	2	2	0	0	0	0	0	0	0	0	0	0	5.33	1	0.795	1.724	0.080312831	0
136541	2	50	3	5	3	5	4	61.3	169.2	21.4	77.5	2	2	2	0	0	1	1	0	0	1	0	0	3	5.11	3	0.775	1.692	0.077296354	0
120991	1	27	4	4	3	NA	4	70.3	167.5	25.1	78.5	2	2	2	0	2	2	0	2	0	0	2	0	8	5	1	0.785	1.675	0.070753257	0
140313	2	31	3	5	3	NA	4	81.4	165	29.9	97.5	2	2	2	1	1	1	1	1	0	1	0	0	6	6.55	NA	0.975	1.65	0.07879195	0
138671	1	48	4	3	3	5	4	96.3	185.8	27.9	94.5	2	2	2	0	0	0	0	0	0	0	0	0	0	5.22	3	0.945	1.858	0.075365541	0
130457	2	38	3	5	3	5	4	57	157.3	23	78	2	2	2	3	3	1	3	0	3	1	0	0	14	5.27	3	0.78	1.573	0.076897405	1
93982	2	57	3	5	3	0	4	60.1	171.4	20.5	77.9	2	2	2	0	0	0	0	0	1	0	0	0	1	5.16	NA	0.779	1.714	0.079438215	0
121603	1	24	5	2	3	1.5	4	92.8	173.6	30.8	106.4	2	2	2	0	0	0	0	0	0	0	0	0	0	5.5	1	1.064	1.736	0.082186337	0
134748	1	29	3	2	3	NA	4	110.6	187	31.6	113.5	2	2	2	1	1	0	3	0	1	0	0	0	6	4.88	NA	1.135	1.87	0.083039298	0
121920	1	30	3	4	3	5	4	74.5	175.7	24.1	88.5	2	2	2	0	0	1	3	0	0	0	0	0	4	4.83	1	0.885	1.757	0.080022607	0
131501	1	21	3	3	3	5	4	103.6	177.3	33	108.5	2	2	2	0	1	0	0	1	0	0	0	0	2	5.05	1	1.085	1.773	0.079201379	0
115766	1	29	3	4	3	3.73	4	66.4	166.9	23.8	87.2	2	2	2	1	1	0	0	0	0	0	0	0	2	5.5	3	0.872	1.669	0.081577491	0
109629	1	40	4	3	3	1.51	4	67.6	185.5	19.6	82.8	2	2	2	1	0	0	0	0	0	0	3	0	4	4.94	1	0.828	1.855	0.083628505	0
123103	1	23	3	4	3	1.66	4	53.9	174.5	17.7	74	2	2	2	1	1	2	1	2	1	1	0	0	9	5.77	NA	0.74	1.745	0.082480603	0
111882	2	64	2	5	3	0.59	4	64.3	168.6	22.6	83.5	2	2	2	1	3	1	2	2	2	1	2	0	14	5.11	NA	0.835	1.686	0.080448644	1
134545	1	23	3	3	3	3.68	4	116.3	188.3	32.8	113.8	2	2	2	1	0	0	1	0	0	2	0	0	4	5.05	3	1.138	1.883	0.080934659	0
115827	1	41	1	2	3	2.89	4	85.9	162.5	32.5	105.2	2	2	2	0	0	0	1	0	0	0	0	0	1	7.38	1	1.052	1.625	0.081033914	0
122504	1	47	4	2	3	0	4	81.1	174.4	26.7	92.4	2	2	2	0	0	0	0	0	0	0	0	0	0	5.94	NA	0.924	1.744	0.078323344	0
130761	2	43	3	4	3	1.91	4	57.5	162.1	21.9	80.9	2	2	2	3	2	1	3	0	0	1	0	0	10	5.88	1	0.809	1.621	0.081175992	0
114303	1	42	4	2	3	2.15	4	66.6	174.5	21.9	78.9	2	2	2	0	0	0	0	0	0	0	0	0	0	5	1	0.789	1.745	0.076304452	0
115375	1	36	3	5	3	5	4	72	179.5	22.3	86.8	2	2	2	2	1	1	1	0	0	2	0	0	7	4.83	NA	0.868	1.795	0.081774442	0
123435	2	35	2	4	3	1.57	4	138.1	171.7	46.8	133.5	2	2	2	1	0	2	1	3	0	0	3	0	10	6.16	1	1.335	1.717	0.078451072	0
116072	1	30	3	5	3	2	4	75.8	185.6	22	80.3	2	2	2	0	1	0	1	0	1	1	0	0	4	5.83	NA	0.803	1.856	0.075072021	0
122535	1	23	3	5	3	4.41	4	97	176.7	31.1	106.2	2	2	2	0	0	0	0	0	0	0	0	0	0	5.55	1	1.062	1.767	0.080785357	0
138719	1	32	3	5	3	0	4	89.7	175.5	29.1	94.5	2	2	2	1	1	0	0	1	0	1	1	0	5	5.5	3	0.945	1.755	0.075398827	0
132771	1	64	4	2	3	0.88	4	70.6	187.9	20	82.9	2	2	2	2	0	2	1	0	0	0	0	0	5	5.22	1	0.829	1.879	0.082080087	0
121990	1	64	4	4	3	0.73	4	58.7	174.1	19.4	77.3	2	2	2	0	0	0	2	0	0	0	0	0	2	4.66	1	0.773	1.741	0.081141984	0
96641	1	35	5	4	3	1.06	4	94.3	190.5	26	89.4	2	2	2	2	1	3	1	0	0	1	1	0	9	4.61	1	0.894	1.905	0.073803076	0
131630	1	39	4	2	3	0.48	4	79.3	164.7	29.2	99.7	2	2	2	1	1	3	1	1	1	1	0	2	11	7.77	1	0.997	1.647	0.081926888	1
137052	1	53	5	5	3	0.81	4	64.4	180.4	19.8	76.5	2	2	2	2	2	3	2	1	3	2	1	2	18	6.38	1	0.765	1.804	0.07782152	1
142095	1	60	3	2	3	1.03	4	57.8	156.9	23.5	90.8	2	2	2	0	0	0	0	0	0	0	0	0	0	6.38	3	0.908	1.569	0.088354594	0
140485	1	78	3	5	3	3.31	4	84.7	178.4	26.6	105.5	2	2	2	0	0	0	0	0	0	0	0	0	0	6.16	3	1.055	1.784	0.088640856	0
118734	1	37	4	2	3	0.58	4	75.8	174.4	24.9	87.3	2	2	2	0	0	0	0	0	0	0	0	0	0	5.88	NA	0.873	1.744	0.07752494	0
111045	1	38	1	5	3	3.6	4	86.9	174.4	28.6	95	2	2	2	1	1	0	1	0	0	1	0	0	4	5.83	NA	0.95	1.744	0.076920071	0
140276	1	63	3	5	3	3.43	4	91	179.4	28.3	106.9	2	2	2	0	0	0	0	0	0	0	0	0	0	5.77	NA	1.069	1.794	0.085942674	0
98262	1	59	3	5	3	0.75	4	83	176.6	26.6	96.5	2	2	2	0	0	0	0	0	0	0	0	0	0	5.72	NA	0.965	1.766	0.08149123	0
113325	1	28	3	5	3	2.18	4	58.6	177	18.7	77	2	2	2	0	0	0	0	0	0	1	0	0	1	5.55	3	0.77	1.77	0.082150401	0
114557	2	33	4	3	3	NA	4	83.2	171.5	28.3	95.4	2	2	2	0	0	0	0	0	0	0	0	0	0	5.5	3	0.954	1.715	0.078443812	0
122536	1	54	4	4	3	2.22	4	79.8	174.7	26.1	94.4	2	2	2	0	1	3	1	0	1	0	0	0	6	4.83	1	0.944	1.747	0.081170559	0
132286	1	26	5	5	3	4.42	4	100.7	176.3	32.4	110.1	2	2	2	2	1	0	0	0	1	0	0	0	4	5.38	NA	1.101	1.763	0.081588915	0
120552	1	21	1	4	3	2.1	4	139.4	171.3	47.5	134.1	2	2	2	0	0	0	2	0	0	0	0	0	2	5.44	NA	1.341	1.713	0.078118583	0
136947	2	22	3	4	3	1.47	4	66.7	178.1	21	78.7	2	2	2	1	1	0	1	1	1	1	0	1	7	5.05	NA	0.787	1.781	0.077475296	0
120069	1	23	1	3	3	1.11	4	113.1	171.9	38.3	121.6	2	2	2	0	0	0	0	0	0	0	0	0	0	4.72	1	1.216	1.719	0.081626239	0
134839	1	27	3	4	3	2.47	4	75.5	178.9	23.6	88	2	2	2	1	1	3	1	1	2	1	3	0	13	4.55	NA	0.88	1.789	0.079965532	1
114422	2	38	1	4	3	1.27	4	111.6	174	36.9	108.1	2	2	2	0	0	1	1	0	0	0	0	0	2	6.38	3	1.081	1.74	0.073937851	0
120209	1	23	3	3	3	3.09	4	119.3	175.3	38.8	121.3	2	2	2	2	3	2	2	2	2	1	0	1	15	4.66	NA	1.213	1.753	0.079937156	1
133425	1	31	4	2	3	2.74	4	55.2	166.5	19.9	71.8	2	2	2	0	0	0	0	0	0	0	0	0	0	4.72	3	0.718	1.665	0.075773138	0
113431	1	26	4	3	3	4.16	4	83	181.7	25.1	80.8	2	2	2	0	0	0	2	0	0	0	0	0	2	5.11	NA	0.808	1.817	0.069922683	0
99541	1	43	4	3	3	3.32	4	112.7	179.8	34.9	116.8	2	2	2	1	1	2	1	0	1	0	0	0	6	6.22	NA	1.168	1.798	0.081563849	0
137232	1	61	4	3	3	1.4	4	65.8	167.8	23.4	88.6	2	2	2	1	0	0	0	0	0	0	0	0	1	5.33	NA	0.886	1.678	0.083604022	0
138196	1	61	5	4	3	3.09	4	68.1	175.6	22.1	86	2	2	2	0	0	0	0	0	0	0	0	0	0	5.11	NA	0.86	1.756	0.082409007	0
110476	2	22	5	4	3	0.86	4	73.7	159.3	29	87.4	2	2	2	1	0	3	1	2	0	1	0	0	8	5.33	NA	0.874	1.593	0.073362065	0
121918	1	63	4	2	3	0.34	4	65.4	176.1	21.1	75	2	2	2	0	2	0	0	0	0	0	0	0	2	5.27	1	0.75	1.761	0.074016171	0
114851	1	23	2	4	3	3.19	4	66.9	163.5	25	81.6	2	2	2	2	0	3	1	1	0	0	0	0	7	5.05	3	0.816	1.635	0.074639939	0
124450	2	34	3	5	3	5	4	71	173.4	23.6	79.9	2	2	2	0	0	0	1	0	1	0	0	0	2	4.94	NA	0.799	1.734	0.073747544	0
118718	1	24	1	4	3	1.66	4	129.6	184	38.3	114.7	2	2	2	1	1	1	1	1	1	0	0	0	6	5.94	NA	1.147	1.84	0.074419827	0
118500	1	57	4	3	3	NA	4	110.5	182	33.4	116.1	2	2	2	0	0	0	0	0	0	0	0	0	0	5.88	NA	1.161	1.82	0.082978494	0
137877	1	30	3	5	3	5	4	62.7	176	20.2	72.8	2	2	2	1	1	2	2	0	0	1	0	0	7	5.72	NA	0.728	1.76	0.07398451	0
98422	2	63	3	5	3	2.74	4	73.2	163.8	27.3	100.2	2	2	2	3	3	3	3	3	3	3	3	0	24	5.61	NA	1.002	1.638	0.086351325	1
119497	1	24	1	4	3	NA	4	81.7	182.9	24.4	89.4	2	2	2	0	0	1	0	0	0	0	0	0	1	5.5	NA	0.894	1.829	0.078578569	0
112201	2	24	1	3	3	4.45	4	50.8	164.4	18.8	70	2	2	2	1	0	0	1	0	0	0	0	0	2	5.44	NA	0.7	1.644	0.077216225	0
94015	2	30	3	2	3	1.18	4	67	159.8	26.2	91.6	2	2	2	1	3	3	1	3	1	0	0	1	13	5.38	NA	0.916	1.598	0.082143441	1
139082	1	44	2	5	3	2.01	4	91.7	170	31.7	106	2	2	2	2	2	1	2	1	3	1	0	0	12	5.38	NA	1.06	1.7	0.081166203	1
141803	1	25	1	2	3	0.46	4	67.7	168.6	23.8	84	2	2	2	1	2	1	1	1	3	0	1	0	10	5.33	NA	0.84	1.686	0.078186636	0
124231	2	23	4	4	3	1.54	4	80.8	163.2	30.3	96.8	2	2	2	3	0	0	3	0	0	0	0	0	6	5.33	NA	0.968	1.632	0.077962698	0
140824	2	24	3	5	3	3.68	4	57.9	167	20.8	70.5	2	2	2	0	0	1	1	0	0	1	0	0	3	5.16	NA	0.705	1.67	0.072131006	0
121587	1	23	5	1	3	NA	4	60.2	168.4	21.2	72.5	2	2	2	0	0	1	0	0	0	0	0	0	1	5.16	1	0.725	1.684	0.072936187	0
132202	2	31	5	5	3	5	4	64.9	163	24.4	82.1	2	2	2	1	1	1	1	1	1	1	0	0	7	5.11	NA	0.821	1.63	0.076440374	0
140514	1	43	3	4	3	0.98	4	66	179	20.6	87.1	2	2	2	0	0	1	1	0	0	1	0	0	3	5.05	3	0.871	1.79	0.086632363	0
137531	2	30	3	5	3	5	4	73.2	167.5	26.1	88.9	2	2	2	0	0	0	1	1	0	1	0	0	3	4.94	3	0.889	1.675	0.078066975	0
109317	2	28	4	4	3	NA	4	91.6	174.5	30.1	100.3	2	2	2	1	1	2	2	2	1	3	0	0	12	4.88	3	1.003	1.745	0.078467934	1
111197	2	27	4	3	3	1.01	4	69.2	174.1	22.8	85.2	2	2	2	0	0	1	1	0	0	0	0	0	2	4.83	1	0.852	1.741	0.080306428	0
134047	1	30	3	5	3	5	4	77.6	186.2	22.4	81.7	2	2	2	1	1	1	1	1	1	2	2	0	10	4.77	3	0.817	1.862	0.075347157	0
118245	2	21	1	3	3	1.22	4	94.8	157.5	38.2	108	2	2	2	0	2	1	3	0	0	0	0	0	6	6.72	NA	1.08	1.575	0.075870783	0
96841	1	74	3	3	3	1.37	4	61.1	173.3	20.3	87.1	2	2	2	0	0	0	0	0	0	0	0	0	0	6.22	3	0.871	1.733	0.088910868	0
99819	1	50	3	3	3	2.47	4	89.8	175.7	29.1	97.4	2	2	2	0	0	0	1	0	0	0	0	0	1	6.05	NA	0.974	1.757	0.07766841	0
100115	2	47	3	2	3	3.33	4	72.4	159.6	28.4	94	2	2	2	1	1	1	2	0	1	0	0	0	6	5.94	NA	0.94	1.596	0.079934179	0
135376	1	29	1	5	3	3.42	4	88.5	167	31.7	97.3	2	2	2	1	1	1	1	0	0	0	0	0	4	5.33	NA	0.973	1.67	0.075170672	0
115853	1	32	3	5	3	5	4	71.9	176.3	23.1	81.9	2	2	2	1	1	0	1	0	1	0	1	0	5	5.27	NA	0.819	1.763	0.076047176	0
139621	2	38	3	4	3	3.09	4	52.2	163.2	19.6	74.8	2	2	2	0	0	1	3	0	0	1	0	0	5	5.27	1	0.748	1.632	0.080544794	0
120635	2	34	4	3	3	1.16	4	112.8	173.6	37.4	120	2	2	2	0	1	0	1	1	0	0	0	0	3	5.22	3	1.2	1.736	0.081437666	0
131462	2	64	5	4	3	0.69	4	83.9	160.9	32.4	111.3	2	2	2	0	0	0	0	0	0	0	0	0	0	4.88	3	1.113	1.609	0.086335048	0
139156	2	33	2	5	3	5	4	65.9	170.2	22.7	79.5	2	2	2	1	1	1	1	1	1	0	0	0	6	4.16	NA	0.795	1.702	0.076009892	0
116873	2	33	4	4	3	0.94	4	60.3	153.6	25.6	74.3	2	2	2	0	0	1	0	0	0	0	0	0	1	7.27	1	0.743	1.536	0.069018666	0
141274	2	28	5	5	3	4.04	4	66.6	158.4	26.5	87.4	2	2	2	0	1	1	1	1	1	1	1	0	7	5.22	NA	0.874	1.584	0.07812738	0
102112	2	33	4	4	3	2.36	4	42.3	161.5	16.2	64.5	2	2	2	1	2	3	1	1	1	2	0	0	11	5.16	1	0.645	1.615	0.079273879	1
134327	1	80	3	5	3	2.74	4	79.8	172.6	26.8	95.3	2	2	2	0	0	0	0	0	0	0	0	0	0	4.77	3	0.953	1.726	0.080999557	0
118811	1	20	4	2	3	NA	4	67.8	173	22.7	73.9	2	2	2	0	0	0	1	0	0	0	0	0	1	4.33	1	0.739	1.73	0.070081623	0
115829	1	23	3	2	3	1.18	4	78.5	179.9	24.3	90.8	2	2	2	1	2	2	2	2	1	0	0	0	10	5.61	1	0.908	1.799	0.080692422	0
101822	1	40	3	2	3	2.03	4	87.4	171.7	29.6	100.4	2	2	2	3	3	3	2	2	3	3	3	3	25	6.16	1	1.004	1.717	0.080073244	1
116027	1	59	3	5	3	2.47	4	93.3	183.1	27.8	110.1	2	2	2	0	0	0	0	0	0	0	0	0	0	5.61	1	1.101	1.831	0.088663856	0
115913	1	25	2	2	3	0.75	4	89	178.6	27.9	94.7	2	2	2	3	0	0	0	0	0	0	0	0	3	5.44	1	0.947	1.786	0.077032345	0
121868	1	31	5	5	3	5	4	87.1	170.8	29.9	94.9	2	2	2	0	0	1	0	0	0	1	0	0	2	5.16	NA	0.949	1.708	0.075377458	0
140559	2	24	5	3	3	0.2	4	69.1	161.3	26.6	92.7	2	2	2	1	1	2	1	1	1	0	0	1	8	4.83	3	0.927	1.613	0.081910855	0
120601	1	24	1	3	3	5	4	93.9	170.2	32.4	112.5	2	2	2	1	1	1	1	0	2	0	0	1	7	4.39	1	1.125	1.702	0.08484822	0
117979	1	29	1	2	3	2.89	4	128	168.7	45	131.4	2	2	2	0	0	0	0	0	0	0	0	0	0	5.66	NA	1.314	1.687	0.079964302	0
122970	1	43	3	4	3	NA	4	109.9	179.1	34.3	118.9	2	2	2	0	0	0	0	0	0	0	0	0	0	6.55	NA	1.189	1.791	0.084159791	0
134858	1	32	5	4	3	0.26	4	110.8	186.2	32	110.2	2	2	2	3	1	3	3	2	2	3	0	0	17	5.83	1	1.102	1.862	0.080123228	1
136502	1	23	1	3	3	0.55	4	94.7	183.4	28.2	102.6	2	2	2	1	3	0	3	1	2	0	1	1	12	6	1	1.026	1.834	0.081773946	1
141802	2	23	4	5	3	2.72	4	94.5	164.6	34.9	99.3	2	2	2	1	2	2	3	2	0	0	1	0	11	5.83	NA	0.993	1.646	0.072474303	1
135422	1	26	2	4	3	4.78	4	52.8	167.4	18.8	72.2	2	2	2	1	1	2	1	2	0	1	0	0	8	5.77	NA	0.722	1.674	0.078926147	0
132222	1	27	5	4	3	NA	4	73.9	174.1	24.4	88.4	2	2	2	3	0	0	1	0	0	0	0	0	4	5.72	NA	0.884	1.741	0.079639097	0
136421	1	25	1	4	3	5	4	94.8	169.3	33.1	108.2	2	2	2	0	1	1	1	0	0	0	0	0	3	5.61	NA	1.082	1.693	0.080664068	0
140016	1	22	3	5	3	5	4	76.2	176.3	24.5	86.5	2	2	2	0	1	1	2	0	1	0	0	0	5	5.5	NA	0.865	1.763	0.07722879	0
110175	1	30	1	3	3	1.98	4	107.2	176.4	34.5	111.3	2	2	2	0	0	0	0	1	0	0	0	0	1	5.5	1	1.113	1.764	0.079073897	0
124637	1	27	1	4	3	1.98	4	76.9	168.2	27.2	93.4	2	2	2	0	0	1	1	1	0	0	0	0	3	5.44	1	0.934	1.682	0.079625947	0
110760	1	28	1	3	3	3.55	4	100.5	179.2	31.3	104.7	2	2	2	0	0	0	0	0	0	0	0	0	0	5.33	3	1.047	1.792	0.078749557	0
135427	2	39	3	4	3	0	4	93.4	166.9	33.5	103	2	2	2	0	0	0	1	1	0	0	0	0	2	5.16	1	1.03	1.669	0.076720693	0
134464	2	20	3	4	3	0.29	4	47.3	153.9	20	66.1	2	2	2	0	0	0	0	0	0	0	0	0	0	5	NA	0.661	1.539	0.072315071	0
134929	2	55	3	4	3	2.43	4	90.1	159.7	35.3	108.5	2	2	2	0	0	1	2	1	0	0	0	0	4	4.44	1	1.085	1.597	0.079786144	0
132207	1	21	1	3	3	1.08	4	66.3	175.9	21.4	72.5	2	2	2	0	0	0	0	0	1	0	0	0	1	5.77	NA	0.725	1.759	0.070918995	0
138763	1	21	5	4	3	2.15	4	85.5	177.5	27.1	89	2	2	2	1	1	1	0	1	0	1	0	0	5	5.61	NA	0.89	1.775	0.07404197	0
141742	2	26	3	5	3	3.33	4	69.9	180.9	21.4	83.2	2	2	2	0	0	1	1	1	1	0	0	0	4	5.5	NA	0.832	1.809	0.080253046	0
98843	1	56	3	3	3	0.62	4	60.3	163.3	22.6	86.7	2	2	2	0	0	0	1	0	0	0	0	0	1	5.5	1	0.867	1.633	0.084876419	0
112948	1	30	5	4	3	4.69	4	75.4	170.4	26	88.9	2	2	2	0	0	1	1	1	0	0	0	0	3	4.77	NA	0.889	1.704	0.077598156	0
123858	1	24	5	5	3	3.04	4	78.7	178.2	24.8	83	2	2	2	0	0	1	1	0	0	0	0	0	2	4.72	NA	0.83	1.782	0.073112189	0
132393	2	27	4	5	3	5	4	123	173.4	40.9	111.8	2	2	2	0	1	0	2	0	0	0	0	0	3	6.38	NA	1.118	1.734	0.071521243	0
138439	1	69	3	4	3	0.88	4	73	168.3	25.8	95.4	2	2	2	3	3	3	3	1	3	0	1	0	17	5.77	NA	0.954	1.683	0.084222187	1
139420	1	28	3	3	3	NA	4	75.4	177.4	24	85.7	2	2	2	1	1	0	1	0	1	0	0	0	4	5.66	1	0.857	1.774	0.077332702	0
116810	1	24	5	5	3	5	4	70.5	174.3	23.2	81.5	2	2	2	0	0	0	1	0	0	0	0	0	1	5.44	NA	0.815	1.743	0.075889832	0
111060	2	23	4	4	3	1.13	4	99.1	168.3	35	106.1	2	2	2	1	1	0	1	2	0	1	0	0	6	5.33	NA	1.061	1.683	0.076435415	0
116071	2	29	3	5	3	5	4	58	173.8	19.2	76.7	2	2	2	0	0	0	1	0	0	0	0	0	1	5.16	NA	0.767	1.738	0.081140247	0
130951	2	27	3	5	3	5	4	78.3	159.7	30.7	103.3	2	2	2	0	0	1	1	0	0	0	0	0	2	5.11	NA	1.033	1.597	0.083372395	0
131479	1	32	3	4	3	1.3	4	69.8	173.8	23.1	87	2	2	2	0	1	2	2	0	1	0	0	0	6	5.05	NA	0.87	1.738	0.081361644	0
118340	2	34	4	4	3	0.33	4	101.4	166.3	36.7	120	2	2	2	0	1	0	0	0	0	0	0	0	1	5.05	1	1.2	1.663	0.084260574	0
117720	1	31	4	4	3	5	4	100.9	182.7	30.2	100.4	2	2	2	1	0	0	1	0	0	0	0	0	2	5	1	1.004	1.827	0.076593717	0
101069	1	32	4	4	3	1.74	4	92.6	174.1	30.6	95.4	2	2	2	1	0	0	1	0	0	0	0	0	2	4.94	NA	0.954	1.741	0.073904016	0
118374	1	28	4	5	3	3.4	4	84.4	171.6	28.7	98.3	2	2	2	0	0	2	1	0	0	0	0	0	3	4.88	NA	0.983	1.716	0.080052263	0
138315	1	26	3	5	3	5	4	100.8	190.2	27.9	88.2	2	2	2	0	0	0	0	0	0	0	0	0	0	4.77	NA	0.882	1.902	0.06952279	0
110602	2	30	5	4	3	5	4	44.5	149.2	20	69.8	2	2	2	0	1	1	2	0	0	1	0	0	5	4.72	NA	0.698	1.492	0.077556407	0
109444	1	21	4	3	3	1.07	4	66.5	175.2	21.7	77.4	2	2	2	0	0	2	2	0	0	0	0	0	4	4.66	NA	0.774	1.752	0.07516242	0
122487	2	20	3	4	3	0.2	4	57.3	171.7	19.4	72.3	2	2	2	0	0	0	0	0	0	0	0	0	0	4.66	NA	0.723	1.717	0.076422046	0
114173	1	55	3	5	3	NA	4	84	175.6	27.2	101.3	2	2	2	0	0	1	1	0	0	1	0	0	3	6.33	1	1.013	1.756	0.084521641	0
136118	2	39	3	4	3	2.55	4	93.9	159.4	37	117.1	2	2	2	2	2	2	2	2	2	1	0	0	13	6.16	NA	1.171	1.594	0.083530469	1
95904	2	53	5	5	3	5	4	65.2	165.1	23.9	88.9	2	2	2	0	0	0	0	0	0	0	0	0	0	6	NA	0.889	1.651	0.083386605	0
98689	1	35	3	2	3	1.1	4	89.2	171.4	30.4	107	2	2	2	0	0	0	0	0	0	0	0	0	0	5.88	1	1.07	1.714	0.083906572	0
134630	1	65	3	3	3	0.52	4	85.4	169.2	29.8	104.7	2	2	2	1	2	3	2	1	0	0	2	0	11	5.77	1	1.047	1.692	0.083740521	1
138498	2	26	3	5	3	5	4	60.8	162.6	23	81.5	2	2	2	0	1	1	1	0	0	1	0	0	4	5.77	NA	0.815	1.626	0.079027598	0
112800	1	28	4	4	3	NA	4	71.4	171.3	24.3	81	2	2	2	1	1	0	1	1	1	1	0	0	6	5.72	NA	0.81	1.713	0.073768138	0
122116	2	32	4	4	3	0.6	4	67.9	164.3	25.2	87.8	2	2	2	0	0	1	1	0	0	0	0	0	2	5.72	1	0.878	1.643	0.079690895	0
96835	2	68	3	5	3	5	4	75.9	168.1	26.9	98.1	2	2	2	0	0	0	0	1	0	0	0	0	1	5.55	NA	0.981	1.681	0.084278532	0
112041	1	30	2	1	3	NA	4	126.4	180.3	38.9	123.9	2	2	2	0	0	0	0	0	0	0	0	0	0	5.5	1	1.239	1.803	0.080372419	0
132862	1	31	3	5	3	5	4	69	171.6	23.4	83.2	2	2	2	0	0	1	1	0	0	0	0	0	2	5.27	NA	0.832	1.716	0.077634384	0
121750	1	60	4	3	3	0.16	4	65.1	175	21.3	76.4	2	2	2	3	0	0	1	0	0	0	0	0	4	5.27	1	0.764	1.75	0.075160201	0
101230	2	50	4	4	3	1.05	4	77.3	159	30.6	107.2	2	2	2	0	0	0	3	0	0	0	0	0	3	5.22	1	1.072	1.59	0.086899099	0
137849	1	24	3	5	3	1.23	4	64.3	179.5	20	79.8	2	2	2	0	0	0	1	0	0	0	0	0	1	5.16	NA	0.798	1.795	0.08083833	0
123053	2	46	5	5	3	1.43	4	60.6	168.3	21.4	88	2	2	2	0	0	0	0	0	0	0	2	0	2	5.05	1	0.88	1.683	0.088003126	0
123989	2	20	3	3	3	1.49	4	49.1	152.4	21.1	67.7	2	2	2	0	0	1	1	0	0	0	0	0	2	4.94	NA	0.677	1.524	0.071819308	0
137999	2	52	4	5	3	3.04	4	86	158.4	34.3	103.2	2	2	2	1	1	0	3	0	0	0	0	0	5	4.72	NA	1.032	1.584	0.077673468	0
114163	2	64	3	5	3	5	4	70.9	162.1	27	100.3	2	2	2	0	0	1	1	0	0	0	0	0	2	4.61	NA	1.003	1.621	0.087532013	0
141938	1	37	4	5	3	4.78	4	77.9	181.7	23.6	83.5	2	2	2	0	0	0	0	0	0	1	0	0	1	4.39	NA	0.835	1.817	0.075289488	0
116097	1	35	5	4	3	2.79	4	94.6	168.9	33.2	102.7	2	2	2	1	2	0	3	2	0	0	0	0	8	6.27	1	1.027	1.689	0.076500375	0
135902	1	27	3	4	3	2.87	4	82.1	182.7	24.6	96.3	2	2	2	1	0	0	0	0	0	0	0	0	1	6.16	NA	0.963	1.827	0.084230027	0
135822	1	46	3	5	3	5	4	131.1	178.8	41	134.3	2	2	2	0	0	1	1	1	0	0	0	0	3	5.83	NA	1.343	1.788	0.084470102	0
140239	2	24	3	4	3	1.77	4	77.8	170.8	26.7	90	2	2	2	0	0	1	0	0	0	0	0	0	1	5.83	NA	0.9	1.708	0.077088762	0
132832	2	47	3	5	3	1.16	4	98.9	156.2	40.5	123.1	2	2	2	3	2	1	2	1	3	3	2	0	17	5.72	3	1.231	1.562	0.083518148	1
133015	2	28	3	5	3	4.19	4	89	161.1	34.3	97.2	2	2	2	1	1	1	1	1	2	1	0	0	8	5.5	NA	0.972	1.611	0.072541926	0
116433	2	28	1	4	3	1.66	4	46.1	155.9	19	70.2	2	2	2	1	1	1	1	1	0	0	0	0	5	5.33	3	0.702	1.559	0.078960821	0
140020	2	53	5	5	3	5	4	60.1	161	23.2	82.6	2	2	2	0	0	1	0	0	0	0	0	0	1	5.11	NA	0.826	1.61	0.080027967	0
130904	1	28	3	5	3	5	4	86.1	177.5	27.3	85.8	2	2	2	0	0	0	0	0	0	0	0	0	0	5.11	1	0.858	1.775	0.071030741	0
123222	2	33	4	4	3	2.4	4	100.5	168	35.6	108	2	2	2	0	0	0	1	0	0	0	0	0	1	5.05	NA	1.08	1.68	0.076996169	0
119183	2	25	4	5	3	3.81	4	61.4	158.2	24.5	76.1	2	2	2	0	0	0	0	0	0	0	0	0	0	5	NA	0.761	1.582	0.071725023	0
113435	2	21	2	5	3	4.74	4	106.4	166.8	38.2	115.7	2	2	2	0	0	0	1	1	0	0	0	0	2	4.83	NA	1.157	1.668	0.078981691	0
112839	2	28	3	5	3	1.69	4	49.8	164.7	18.4	69.4	2	2	2	0	0	1	0	0	0	0	0	0	1	4.83	NA	0.694	1.647	0.077589113	0
117370	1	52	5	4	3	1.99	4	72.9	176.6	23.4	89.2	2	2	2	0	1	2	2	1	1	0	1	0	8	4.66	3	0.892	1.766	0.082046287	0
139124	1	39	3	5	3	5	4	87.3	190.6	24	90.6	2	2	2	0	0	0	0	0	0	0	0	0	0	4.55	NA	0.906	1.906	0.078872557	0
137655	1	48	5	4	3	1.47	3	65.7	168.7	23.1	82.6	2	2	2	0	0	0	0	0	0	0	0	0	0	5.5	1	0.826	1.687	0.078405739	0
114257	1	41	1	3	3	4.4	3	83.7	178.1	26.4	89.3	2	2	2	1	1	0	1	0	0	0	0	0	3	6.66	NA	0.893	1.781	0.075471598	0
139423	1	62	3	2	3	3.43	3	84.8	175.9	27.4	107.4	2	2	2	0	0	0	0	0	0	0	0	0	0	5	3	1.074	1.759	0.089098622	0
114272	2	27	4	3	3	0.04	3	51.3	158.1	20.5	68.9	2	2	2	1	1	0	0	0	0	0	0	0	2	4.88	1	0.689	1.581	0.073156128	0
140539	1	41	3	3	3	4.63	3	86.5	172	29.2	95.8	2	2	2	0	0	0	0	0	0	0	0	0	0	5.94	1	0.958	1.72	0.077033456	0
134430	1	33	1	4	3	4.8	3	87.3	177.2	27.8	99.2	2	2	2	0	0	1	1	0	0	0	0	0	2	5.27	NA	0.992	1.772	0.081205096	0
136854	1	36	4	4	3	NA	3	73.6	177.4	23.4	83.1	2	2	2	0	3	0	1	1	3	3	1	0	12	5.05	3	0.831	1.774	0.076262958	1
115423	1	22	4	4	3	3.75	3	71.2	176.4	22.9	76	2	2	2	0	1	0	0	0	0	0	0	0	1	4.88	NA	0.76	1.764	0.070958972	0
141426	2	34	5	3	3	1.67	3	45.3	150.1	20.1	69.8	2	2	2	1	1	1	2	0	0	0	0	0	5	4.72	3	0.698	1.501	0.077066867	0
111238	1	38	1	1	3	0.59	3	70.1	159.3	27.6	90.9	2	2	2	0	0	0	0	0	0	0	0	0	0	6.38	NA	0.909	1.593	0.078858759	0
93974	1	59	3	5	3	1.66	3	96.8	181.8	29.3	110.7	2	2	2	0	0	0	0	0	0	0	0	0	0	6.05	NA	1.107	1.818	0.086385119	0
135821	1	42	2	2	3	5	3	125.4	182	37.9	117.6	2	2	2	0	1	0	0	0	1	0	0	0	2	6	NA	1.176	1.82	0.077258361	0
139047	2	35	1	3	3	2.29	3	60.7	158.9	24	79.5	2	2	2	0	0	0	0	0	0	0	0	0	0	5.55	3	0.795	1.589	0.075799153	0
139568	1	30	3	3	3	3.6	3	70.3	177.9	22.2	83	2	2	2	0	0	0	1	0	0	2	0	0	3	5.5	3	0.83	1.779	0.078780996	0
98772	1	59	3	4	3	0.74	3	86.4	177.5	27.4	108.5	2	2	2	0	0	1	1	0	1	0	0	0	3	6.16	3	1.085	1.775	0.089604575	0
123774	1	24	3	5	3	NA	3	63.4	167.8	22.5	77.3	2	2	2	3	0	0	1	3	0	0	0	0	7	6.16	NA	0.773	1.678	0.074873564	0
134676	2	26	4	3	3	1.75	3	134.9	161.6	51.7	149.3	2	2	2	3	2	3	1	1	3	0	0	0	13	6.11	NA	1.493	1.616	0.084627615	1
134711	1	24	4	4	3	0.96	3	142.5	198.1	36.3	125.8	2	2	2	2	2	0	3	1	3	3	0	2	16	6.05	NA	1.258	1.981	0.081526848	1
131812	1	25	3	5	3	1.4	3	86	175.7	27.9	99.6	2	2	2	1	0	1	1	0	0	0	0	0	3	5.83	1	0.996	1.757	0.081684061	0
113994	1	43	2	1	3	2.8	3	79.9	163.2	30	98.5	2	2	2	1	0	1	1	1	0	0	0	0	4	5.66	NA	0.985	1.632	0.079859879	0
141324	2	26	3	4	3	3.69	3	105.3	169	36.9	104.5	2	2	2	1	1	1	1	0	2	2	1	1	10	5.44	NA	1.045	1.69	0.07252516	0
122985	1	26	1	4	3	2.99	3	71.6	167.1	25.6	89.1	2	2	2	0	0	0	0	0	0	0	0	0	0	5.38	3	0.891	1.671	0.079352906	0
116813	1	21	1	3	3	1.29	3	79.4	173.2	26.5	94	2	2	2	1	0	0	0	0	0	0	0	0	1	5.27	NA	0.94	1.732	0.080356928	0
122233	2	20	1	3	3	0.58	3	43.2	146.6	20.1	70.5	2	2	2	0	0	2	3	1	0	1	0	0	7	5.22	NA	0.705	1.466	0.078763455	0
118550	1	24	5	4	3	0.58	3	111.5	175.4	36.2	114.2	2	2	2	0	0	0	1	1	0	1	0	0	3	5.22	3	1.142	1.754	0.078797468	0
137676	2	43	4	3	3	0.55	3	121.9	162.6	46.1	121	2	2	2	0	0	0	0	1	0	0	0	0	1	5.16	3	1.21	1.626	0.073805912	0
122335	1	28	4	5	3	1.6	3	85.8	175.4	27.9	92	2	2	2	0	0	0	0	0	0	0	0	0	0	5.16	NA	0.92	1.754	0.075515638	0
134482	1	37	3	2	3	NA	3	58.3	166.8	21	77.5	2	2	2	0	0	0	1	0	0	0	0	0	1	4.72	3	0.775	1.668	0.078835922	0
120249	1	35	3	3	3	NA	3	78.6	179.7	24.3	93.6	2	2	2	0	0	0	0	0	0	0	0	0	0	6.38	1	0.936	1.797	0.08322701	0
139569	2	39	3	5	3	2.54	3	145.2	151.8	63	156	2	2	2	2	1	1	3	3	3	1	1	1	16	6.27	NA	1.56	1.518	0.07997023	1
98374	2	42	3	2	3	0.58	3	95	165.7	34.6	116.4	2	2	2	0	0	0	0	0	0	0	0	0	0	6.16	1	1.164	1.657	0.085161047	0
118789	1	32	5	3	3	NA	3	116.7	180.6	35.8	104.3	2	2	2	1	1	1	0	2	1	0	1	2	9	5.83	NA	1.043	1.806	0.071450195	0
118238	1	24	5	4	3	2.94	3	79.6	164.2	29.5	90.9	2	2	2	1	0	1	1	1	0	0	0	0	4	5.66	1	0.909	1.642	0.074301223	0
139157	2	22	3	5	3	2.3	3	53.6	154.4	22.5	78.4	2	2	2	1	1	1	1	0	1	1	0	0	6	5.38	NA	0.784	1.544	0.079165763	0
110347	1	32	5	4	3	4.16	3	89.9	172.2	30.3	104	2	2	2	3	3	3	3	2	3	3	1	2	23	5.33	NA	1.04	1.722	0.081543312	1
132041	1	38	2	5	3	2.92	3	78.8	163	29.7	95.8	2	2	2	0	0	1	1	0	0	2	0	0	4	5.22	NA	0.958	1.63	0.078240943	0
119081	1	23	1	4	3	3.29	3	79.9	168	28.3	86.5	2	2	2	1	2	1	1	0	1	0	1	0	7	5.16	NA	0.865	1.68	0.071862752	0
133127	2	21	3	3	3	5	3	82.1	170.7	28.2	83	2	2	2	0	0	0	0	0	1	1	0	0	2	5.11	NA	0.83	1.707	0.068569123	0
137809	2	32	5	3	3	4.46	3	60.1	161.9	22.9	78.4	2	2	2	0	0	1	1	1	0	0	0	0	3	5	NA	0.784	1.619	0.07640744	0
141070	2	29	4	2	3	0.03	3	80	161.4	30.7	97.2	2	2	2	2	0	0	0	0	0	0	0	0	2	4.83	NA	0.972	1.614	0.078034907	0
117581	2	22	5	5	3	3.4	3	62.7	176.9	20	73.6	2	2	2	1	1	0	1	2	0	0	0	0	5	4.66	NA	0.736	1.769	0.075103568	0
135119	1	37	1	4	3	2.86	3	70.9	180.4	21.8	90.6	2	2	2	0	0	0	0	0	0	0	0	0	0	6.55	NA	0.906	1.804	0.086438178	0
119590	2	44	1	1	3	0.01	3	55.8	145.5	26.4	89.5	2	2	2	0	0	0	0	0	0	0	0	0	0	6.38	NA	0.895	1.455	0.083686535	0
120614	1	23	3	5	3	1.24	3	84.9	175.7	27.5	93.5	2	2	2	0	0	1	1	2	0	0	0	0	4	6.05	NA	0.935	1.757	0.077423108	0
120160	2	27	4	4	3	0.92	3	105.4	163.9	39.2	108.7	2	2	2	0	0	0	0	0	0	0	0	0	0	6.05	NA	1.087	1.639	0.073578233	0
123525	1	32	3	5	3	5	3	77.1	180	23.8	83.7	2	2	2	0	1	1	0	0	1	0	0	0	3	5.94	NA	0.837	1.8	0.075399981	0
139922	2	30	3	5	3	NA	3	55.3	172.6	18.6	72.3	2	2	2	1	2	1	2	0	0	1	2	0	9	5.88	NA	0.723	1.726	0.078392757	0
133022	1	42	3	4	3	5	3	89.7	169	31.4	108.6	2	2	2	0	0	0	0	1	1	0	0	0	2	5.83	NA	1.086	1.69	0.083933121	0
118784	1	27	1	2	3	2.1	3	105.9	173.4	35.2	114.7	2	2	2	0	0	0	0	1	1	0	1	0	3	5.72	1	1.147	1.734	0.081098053	0
122934	1	32	3	5	3	1.06	3	104.4	171	35.7	110.1	2	2	2	0	0	1	1	0	0	0	0	0	2	5.72	NA	1.101	1.71	0.077656376	0
109893	2	20	4	3	3	1.16	3	84.5	167	30.3	96.7	2	2	2	1	0	2	2	2	0	0	0	0	7	5.66	NA	0.967	1.67	0.076990975	0
130868	1	23	3	4	3	2.94	3	70.8	168.9	24.8	84.6	2	2	2	1	1	0	1	0	0	0	1	0	4	5.61	3	0.846	1.689	0.07654575	0
139707	2	28	3	5	3	5	3	65.7	166.3	23.8	79.2	2	2	2	0	0	0	0	0	0	0	0	0	0	5.61	NA	0.792	1.663	0.074226859	0
135484	2	37	3	5	3	4.34	3	90.6	165	33.3	96.9	2	2	2	1	1	1	1	0	1	0	0	0	5	5.55	NA	0.969	1.65	0.072881782	0
137408	1	24	3	5	3	3.6	3	106.1	192.8	28.5	90.2	2	2	2	0	0	0	0	0	0	0	0	0	0	5.5	NA	0.902	1.928	0.069623596	0
109441	2	20	3	4	3	0.41	3	52.6	171	18	71.7	2	2	2	0	0	1	2	0	0	1	1	0	5	5.38	NA	0.717	1.71	0.07983122	0
138409	2	37	4	5	3	2.18	3	75	163.9	27.9	93.3	2	2	2	1	1	2	1	2	1	0	0	0	8	5.38	NA	0.933	1.639	0.079223866	0
133496	1	25	3	5	3	5	3	76.7	175.3	25	87.3	2	2	2	1	0	0	1	1	0	0	1	0	4	5.16	3	0.873	1.753	0.077119336	0
140609	2	21	3	3	3	1.47	3	86.4	163.4	32.4	95.4	2	2	2	1	0	1	1	0	0	1	0	0	4	5.16	NA	0.954	1.634	0.073433181	0
133648	2	28	4	4	3	0.6	3	62.6	170	21.7	76.5	2	2	2	0	0	0	1	0	0	1	0	0	2	5.16	NA	0.765	1.7	0.075416056	0
118442	1	27	4	5	3	3.92	3	92.1	182.4	27.7	91.7	2	2	2	0	0	0	0	0	0	0	0	0	0	5.16	NA	0.917	1.824	0.074165809	0
115354	2	34	3	5	3	1.78	3	125.5	175.6	40.7	112.4	2	2	2	2	1	2	3	1	1	0	0	0	10	5.05	1	1.124	1.756	0.071687117	0
119603	1	25	4	3	3	2.76	3	74.3	174.6	24.4	77.8	2	2	2	0	0	0	0	0	0	0	0	0	0	5.05	NA	0.778	1.746	0.069989183	0
130707	2	22	3	5	3	4.37	3	54.8	171.5	18.6	68.5	2	2	2	1	1	1	1	0	2	1	0	1	8	5	NA	0.685	1.715	0.07451034	0
138021	2	40	3	3	3	4.42	3	61.3	165.8	22.3	73.5	2	2	2	0	2	1	2	1	1	1	1	0	9	4.88	NA	0.735	1.658	0.072048537	0
139376	2	41	5	4	3	1.91	3	82.7	178.8	25.9	91.4	2	2	2	0	0	0	1	1	0	0	0	0	2	4.88	3	0.914	1.788	0.078084098	0
133772	2	24	5	5	3	4.32	3	66.8	156.5	27.3	84	2	2	2	0	0	0	1	0	0	1	0	0	2	4.72	NA	0.84	1.565	0.074059427	0
97675	2	41	4	3	3	0.55	3	71	164.9	26.1	86.3	2	2	2	2	2	2	2	0	2	2	0	2	14	6	NA	0.863	1.649	0.076378911	1
132978	1	23	5	5	3	5	3	74.2	172.8	24.8	85.6	2	2	2	0	0	0	1	0	0	0	0	0	1	5.66	NA	0.856	1.728	0.076571551	0
119161	2	29	4	4	3	1.2	3	85.7	166.2	31	104.2	2	2	2	0	0	2	2	2	0	0	0	0	6	5.55	1	1.042	1.662	0.081905125	0
133646	2	21	1	4	3	0.45	3	73.7	171.7	25	88	2	2	2	1	0	0	0	0	0	1	1	0	3	5.5	NA	0.88	1.717	0.078548432	0
120945	1	25	4	4	3	1.43	3	71.6	165.3	26.2	80.4	2	2	2	1	0	0	0	0	0	1	0	0	2	5.38	3	0.804	1.653	0.070890074	0
111659	1	32	4	3	3	NA	3	64.2	180.7	19.7	71.3	2	2	2	0	0	3	0	0	0	0	0	0	3	5.27	1	0.713	1.807	0.0727165	0
111454	2	23	3	5	3	5	3	63.9	164.6	23.6	86.6	2	2	2	0	0	2	2	0	0	0	0	0	4	4.83	NA	0.866	1.646	0.082040502	0
135937	1	26	5	4	3	3.43	3	81.5	169.8	28.3	98.3	2	2	2	0	0	1	1	1	1	0	1	0	5	5.33	NA	0.983	1.698	0.081231982	0
132450	1	29	2	5	3	0.77	3	94.8	183.6	28.1	104.5	2	2	2	0	0	0	0	0	1	0	0	0	1	5.5	NA	1.045	1.836	0.083440277	0
120928	1	23	1	3	3	1.2	3	62.5	167.2	22.4	75.6	2	2	2	0	1	0	0	0	1	0	0	0	2	5.38	1	0.756	1.672	0.073576363	0
101009	2	21	1	3	3	1.41	3	146.6	172.3	49.4	143	2	2	2	3	3	3	3	2	3	0	1	0	18	5.72	1	1.43	1.723	0.080917433	1
123023	1	28	4	3	3	1.05	3	58.4	175	19.1	74.5	2	2	2	0	0	0	0	0	0	0	0	0	0	5.11	1	0.745	1.75	0.078816111	0
95611	1	53	5	3	3	0.25	3	58.3	177.2	18.6	76.1	2	2	2	3	3	0	3	3	2	0	0	1	15	5.05	1	0.761	1.772	0.08143495	1
95718	1	63	3	2	3	1.22	3	79.9	172.5	26.9	97.4	2	2	2	0	0	0	0	0	0	0	0	0	0	5.55	1	0.974	1.725	0.082603076	0
124272	2	43	2	4	3	0.52	3	100.5	167.5	35.8	106.2	2	2	2	3	1	3	3	3	2	3	2	0	20	5.38	NA	1.062	1.675	0.075543151	1
112273	2	21	1	4	3	1.35	3	89.2	166.1	32.3	98.5	2	2	2	1	1	2	1	0	0	0	0	0	5	6.22	NA	0.985	1.661	0.07535575	0
111027	1	21	4	3	3	NA	3	71.5	190.2	19.8	71.4	2	2	2	0	0	0	0	0	0	2	0	0	2	5.83	1	0.714	1.902	0.070737466	0
138871	1	45	3	3	3	2.94	3	122.4	185.2	35.7	115.5	2	2	2	1	3	1	0	0	3	1	1	0	10	5.55	3	1.155	1.852	0.078279735	0
135881	1	28	2	1	3	0.77	3	80	180.4	24.6	86.5	2	2	2	0	0	0	0	0	0	0	0	0	0	5.27	3	0.865	1.804	0.076139105	0
135983	2	21	3	4	3	NA	3	72.8	181.9	22	76.9	2	2	2	1	1	1	0	0	1	1	2	0	7	5.05	NA	0.769	1.819	0.072620885	0
120882	1	24	1	2	3	5	3	79.5	182.9	23.8	78	2	2	2	3	0	3	2	3	1	0	0	1	13	4.55	3	0.78	1.829	0.069705938	1
113969	2	24	5	2	3	NA	3	49.1	160.5	19.1	71	2	2	2	0	0	0	0	0	0	0	0	0	0	7.55	1	0.71	1.605	0.078432956	0
122906	2	26	3	3	3	1.5	3	75.8	150.6	33.4	103.5	2	2	2	0	0	0	1	0	0	0	0	0	1	5.88	NA	1.035	1.506	0.081319909	0
111107	2	31	4	4	3	NA	3	86.7	153.4	36.8	112.3	2	2	2	1	1	1	1	1	1	1	1	2	10	5.61	1	1.123	1.534	0.081953693	0
123052	2	20	4	3	3	0.74	3	104.6	168.7	36.8	107.8	2	2	2	2	0	1	2	3	0	0	0	0	8	5.33	NA	1.078	1.687	0.075017515	0
111224	2	25	4	4	3	2.73	3	103.1	155.8	42.5	111.1	2	2	2	0	0	0	0	0	0	0	0	0	0	5.33	1	1.111	1.558	0.073086592	0
139859	2	25	1	3	3	NA	3	69	151.5	30.1	85	2	2	2	3	0	3	3	1	0	1	0	0	11	5.27	NA	0.85	1.515	0.071367685	1
135956	1	30	1	2	3	1.2	3	134.9	174.6	44.3	142.2	2	2	2	0	1	1	1	0	1	0	0	0	4	5.22	NA	1.422	1.746	0.085955762	0
120460	1	20	5	4	3	0.48	3	86.8	174.3	28.6	97.3	2	2	2	0	0	0	1	0	0	0	0	0	1	5.22	NA	0.973	1.743	0.078804943	0
131867	2	22	1	4	3	2.82	3	99.6	159.4	39.2	120.7	2	2	2	3	3	3	3	3	3	2	3	1	24	4.83	NA	1.207	1.594	0.082846163	1
113486	2	27	5	4	3	2.94	3	75	155.5	31	98	2	2	2	1	0	1	1	1	0	0	0	0	4	6.49	1	0.98	1.555	0.079637891	0
142056	1	27	3	5	3	NA	3	67.6	175	22.1	75.5	2	2	2	1	0	1	1	0	0	0	0	0	3	5.94	NA	0.755	1.75	0.07247136	0
123664	1	28	5	4	3	1.85	3	96.9	170.6	33.3	103	2	2	2	0	1	0	0	0	0	3	0	0	4	5.72	1	1.03	1.706	0.076187705	0
142047	2	40	3	5	3	4.59	3	95	168.5	33.5	114.3	2	2	2	1	1	3	3	1	2	2	1	0	14	5.61	3	1.143	1.685	0.084732445	1
119467	2	21	1	3	3	1.24	3	53.8	157.8	21.6	72.3	2	2	2	0	0	1	1	1	0	0	0	0	3	5.55	NA	0.723	1.578	0.074207699	0
117810	1	27	5	5	3	3.4	3	74.9	177.5	23.8	83	2	2	2	1	1	0	0	0	1	0	0	0	3	5.44	NA	0.83	1.775	0.075294099	0
101649	2	40	3	5	3	3.59	3	74.5	167.6	26.5	91.4	2	2	2	0	0	0	1	0	1	0	0	0	2	5.38	1	0.914	1.676	0.079428911	0
114966	1	22	4	4	3	3.4	3	64.9	157.7	26.1	77.4	2	2	2	1	0	1	1	2	0	0	0	0	5	5.33	NA	0.774	1.577	0.070048382	0
131469	1	21	3	5	3	0.55	3	94.7	178.9	29.6	99.6	2	2	2	1	0	0	1	1	0	0	0	0	3	5.33	NA	0.996	1.789	0.077820323	0
117627	1	23	1	4	3	NA	3	56.1	167.6	20	77.8	2	2	2	0	0	0	0	0	0	0	0	0	0	5.33	NA	0.778	1.676	0.081562262	0
109548	2	25	4	5	3	4.61	3	108	160.1	42.1	113.5	2	2	2	0	0	0	0	0	0	0	0	0	0	5.33	NA	1.135	1.601	0.074121716	0
96368	2	31	5	4	3	5	3	103.9	157.9	41.7	124.4	2	2	2	1	1	2	2	1	1	2	0	1	11	5.27	1	1.244	1.579	0.082326303	1
112355	1	21	3	4	3	4.19	3	70.1	183.4	20.8	80	2	2	2	1	1	2	2	3	0	1	0	0	10	5.27	1	0.8	1.834	0.078105467	0
136859	1	27	5	4	3	5	3	96.1	176.2	31	89.6	2	2	2	0	0	0	1	0	0	0	0	0	1	5.22	NA	0.896	1.762	0.068401233	0
110004	2	20	5	4	3	5	3	48.8	148.6	22.1	73.4	2	2	2	0	0	0	0	0	0	0	0	0	0	5.22	NA	0.734	1.486	0.076458388	0
120335	2	24	5	5	3	2.98	3	64.5	156.7	26.3	83.9	2	2	2	0	0	0	0	0	0	0	0	0	0	5.16	3	0.839	1.567	0.075786229	0
138964	2	22	3	4	3	3.02	3	49.9	169.1	17.5	69.2	2	2	2	1	0	3	3	2	0	2	0	0	11	5.11	NA	0.692	1.691	0.078948205	1
119486	2	62	4	2	3	1.22	3	37.7	158.3	15	66.2	2	2	2	3	2	0	3	3	0	0	2	0	13	5.05	3	0.662	1.583	0.086508084	1
117485	2	20	2	4	3	4.34	3	101.5	175	33.1	106	2	2	2	0	2	3	3	3	3	2	0	2	18	5	NA	1.06	1.75	0.077726333	1
116002	1	20	3	4	3	NA	3	66.1	181.6	20	73.9	2	2	2	0	0	0	0	0	0	0	0	0	0	4.94	1	0.739	1.816	0.074427458	0
123546	2	32	4	2	3	1.18	3	61	162.4	23.1	83.5	2	2	2	0	1	1	1	0	0	0	0	0	3	4.88	1	0.835	1.624	0.080782783	0
121213	2	24	5	4	3	1.8	3	76.1	169.3	26.6	88.8	2	2	2	1	1	1	0	0	0	1	1	0	5	4.72	NA	0.888	1.693	0.07658847	0
119694	2	20	3	4	3	3.52	3	54.5	167.2	19.5	74.5	2	2	2	0	0	1	1	0	0	0	0	0	2	4.55	NA	0.745	1.672	0.079527085	0
124569	2	24	2	4	3	1.77	3	58.3	157.6	23.5	78.1	2	2	2	0	0	1	0	0	0	0	0	0	1	4.55	1	0.781	1.576	0.075827666	0
97958	2	24	4	3	3	0.68	3	92.6	165	34	107.5	2	2	2	0	0	0	0	0	0	1	0	0	1	6.33	NA	1.075	1.65	0.079740792	0
131901	1	31	4	4	3	NA	3	164.2	189.1	45.9	126	2	2	2	0	0	0	0	0	0	0	0	0	0	5.94	NA	1.26	1.891	0.071474258	0
94376	1	66	4	4	3	2.9	3	82.7	170.9	28.3	111.8	2	2	2	0	0	1	1	0	0	0	0	0	2	5.88	1	1.118	1.709	0.092090143	0
111555	2	29	5	5	3	5	3	97.7	153.2	41.6	120	2	2	2	0	0	1	0	0	0	0	0	0	1	5.88	NA	1.2	1.532	0.080752562	0
134651	1	25	2	4	3	5	3	114.5	191.5	31.2	109.9	2	2	2	2	2	2	2	1	2	3	0	0	14	5.77	NA	1.099	1.915	0.080132786	1
118991	1	28	1	4	3	NA	3	75.1	177.1	23.9	86.5	2	2	2	0	1	1	0	0	1	0	0	0	3	5.72	NA	0.865	1.771	0.078338435	0
138290	1	23	2	5	3	5	3	64.1	172.7	21.5	81.5	2	2	2	0	0	0	0	0	1	0	0	0	1	5.72	NA	0.815	1.727	0.080208267	0
132391	1	35	3	5	3	5	3	72.5	179.5	22.5	86.8	2	2	2	0	0	1	2	1	1	1	0	0	6	5.66	3	0.868	1.795	0.081289132	0
132226	1	36	5	3	3	3.46	3	90.9	181	27.7	93.5	2	2	2	1	1	0	1	1	0	0	0	0	4	5.66	NA	0.935	1.81	0.075913523	0
123167	1	25	4	4	3	3.23	3	83.3	182	25.1	85.4	2	2	2	0	0	0	0	0	0	0	0	0	0	5.66	NA	0.854	1.82	0.073842495	0
135891	1	37	3	3	3	3.09	3	86.6	173.6	28.7	98.9	2	2	2	0	0	0	0	0	0	0	0	0	0	5.66	3	0.989	1.736	0.080075594	0
138973	2	29	3	4	3	1.47	3	131.9	171.2	45	131	2	2	2	0	1	0	1	0	0	0	0	0	2	5.61	NA	1.31	1.712	0.079136664	0
110899	2	29	3	4	3	NA	3	116.3	183.7	34.5	107.8	2	2	2	1	1	2	2	0	2	1	0	0	9	5.55	NA	1.078	1.837	0.075050131	0
110800	1	22	3	3	3	1.88	3	79.2	176.8	25.3	90.2	2	2	2	1	1	0	1	1	0	0	0	0	4	5.44	3	0.902	1.768	0.078713954	0
111979	2	20	4	4	3	0.73	3	47.7	163.5	17.8	67.3	2	2	2	3	1	0	1	3	1	1	1	0	11	5.38	NA	0.673	1.635	0.077204542	1
132526	2	23	4	5	3	NA	3	80.6	170.9	27.6	84.5	2	2	2	0	1	0	1	0	2	0	1	0	5	5.38	NA	0.845	1.709	0.070774958	0
133635	1	44	3	4	3	5	3	117.4	175.3	38.2	121	2	2	2	0	0	1	1	0	0	1	0	0	3	5.38	NA	1.21	1.753	0.080572252	0
110985	1	25	3	4	3	2.16	3	105.7	180	32.6	112.6	2	2	2	0	0	2	2	0	0	0	0	0	4	5.33	NA	1.126	1.8	0.082241383	0
109791	1	28	4	4	3	2.83	3	107.5	179.2	33.5	101.1	2	2	2	1	0	0	0	1	0	0	0	0	2	5.27	NA	1.011	1.792	0.072675096	0
93878	2	59	4	3	3	0.79	3	63.6	162.5	24.1	90.5	2	2	2	1	0	0	0	1	0	0	0	0	2	5.27	3	0.905	1.625	0.085089741	0
138983	2	25	2	5	3	3.04	3	63	161.5	24.2	76.2	2	2	2	0	0	2	1	0	1	1	0	0	5	5.22	NA	0.762	1.615	0.071667975	0
140121	2	24	2	5	3	2.73	3	52.8	158.7	21	74	2	2	2	0	0	0	0	0	0	0	0	0	0	5.16	NA	0.74	1.587	0.077172706	0
141375	2	49	5	5	3	0.51	3	83	164.7	30.6	95.7	2	2	2	1	1	1	1	1	1	1	0	0	7	5.11	NA	0.957	1.647	0.076222675	0
122358	2	20	4	3	3	NA	3	52.2	152.9	22.3	67.5	2	2	2	0	0	2	2	2	0	0	0	0	6	5.11	NA	0.675	1.529	0.068901729	0
135048	1	22	1	4	3	1.75	3	56.6	170.4	19.5	76.3	2	2	2	1	1	2	1	0	0	0	0	0	5	5.11	1	0.763	1.704	0.080680145	0
119980	1	22	5	3	3	5	3	72.5	173.9	24	84.5	2	2	2	2	0	0	1	0	0	0	0	0	3	5.11	NA	0.845	1.739	0.077013363	0
138204	2	33	4	5	3	2.46	3	76.3	162.4	28.9	87.1	2	2	2	0	1	1	1	0	1	1	0	0	5	5.05	NA	0.871	1.624	0.072576037	0
140862	2	33	3	4	3	3.02	3	47.9	160	18.7	69.5	2	2	2	1	0	1	1	1	1	0	0	0	5	5	NA	0.695	1.6	0.077988472	0
138137	1	35	3	5	3	5	3	84.9	167.1	30.4	97.5	2	2	2	0	0	0	0	0	0	0	0	0	0	4.94	NA	0.975	1.671	0.077434411	0
110381	2	40	5	3	3	0.59	3	120.8	168	42.8	133.4	2	2	2	1	0	2	2	1	1	2	2	0	11	4.88	1	1.334	1.68	0.084114721	1
135369	1	22	3	5	3	4.42	3	76.7	176.1	24.7	79.4	2	2	2	0	0	1	1	1	0	1	0	0	4	4.88	NA	0.794	1.761	0.070546616	0
94569	2	27	3	4	3	4.04	3	58.7	152.7	25.2	84	2	2	2	1	1	3	3	0	1	0	0	0	9	4.83	NA	0.84	1.527	0.079084749	0
131657	1	20	2	3	3	1.06	3	83.3	188.5	23.4	84.8	2	2	2	1	1	2	1	1	2	1	1	1	11	4.77	NA	0.848	1.885	0.075496984	1
138194	2	21	1	5	3	NA	3	53.3	160.6	20.7	72.5	2	2	2	2	1	1	1	3	1	1	1	0	11	4.77	NA	0.725	1.606	0.075884255	1
132878	1	30	2	5	3	5	3	62.6	162.8	23.6	77.1	2	2	2	2	0	1	0	1	0	1	0	1	6	4.61	NA	0.771	1.628	0.073443355	0
121956	2	24	3	5	3	NA	3	54	165.3	19.8	71.2	2	2	2	0	0	1	1	0	0	0	0	0	2	4.5	NA	0.712	1.653	0.075665883	0
140422	2	24	3	4	3	2.4	3	51.2	152.4	22	69.2	2	2	2	1	1	3	2	0	2	3	1	1	14	4.27	NA	0.692	1.524	0.071394566	1
140644	2	21	1	4	3	3.69	3	108.3	156.7	44.1	115.9	2	2	2	1	1	2	1	0	0	0	0	0	5	6.11	NA	1.159	1.567	0.074174827	0
110226	2	26	4	4	3	2.07	3	93.8	178.5	29.4	94.2	2	2	2	0	0	1	1	0	0	0	0	0	2	6.11	3	0.942	1.785	0.074017357	0
109697	2	35	1	4	3	1.7	3	67.3	158.2	26.9	92.6	2	2	2	0	0	0	1	0	0	0	0	0	1	6	NA	0.926	1.582	0.082004854	0
98832	2	48	4	5	3	1.96	3	79.5	171.9	26.9	89.9	2	2	2	1	1	1	0	0	0	1	1	0	5	5.83	NA	0.899	1.719	0.076375412	0
131972	2	26	4	5	3	1.51	3	102.2	147.2	47.2	115.7	2	2	2	0	0	0	1	0	0	0	0	0	1	5.83	NA	1.157	1.472	0.073016014	0
102130	1	56	3	5	3	4.15	3	89.9	167.7	32	105.6	2	2	2	0	0	0	0	0	0	0	0	0	0	5.83	NA	1.056	1.677	0.080902896	0
138636	2	32	3	4	3	0.96	3	79.9	159.1	31.6	103.3	2	2	2	0	0	0	0	0	0	0	0	0	0	5.77	NA	1.033	1.591	0.081935827	0
100163	2	69	4	5	3	4.81	3	83.6	166.8	30	102.3	2	2	2	0	0	0	0	0	0	0	0	0	0	5.72	NA	1.023	1.668	0.082040842	0
116228	2	30	4	4	3	2.07	3	68.3	173.5	22.7	76.6	2	2	2	0	0	0	0	0	0	0	0	0	0	5.66	NA	0.766	1.735	0.072537368	0
98840	2	50	5	5	3	1.22	3	89.1	159.3	35.1	103.5	2	2	2	1	1	3	1	1	1	1	0	0	9	5.55	NA	1.035	1.593	0.076494061	0
123015	2	25	2	5	3	4.08	3	51.8	156.8	21.1	81.2	2	2	2	1	1	0	1	0	1	0	0	0	4	5.55	NA	0.812	1.568	0.084923528	0
114376	1	33	3	5	3	3.84	3	66.3	172.6	22.3	74.5	2	2	2	0	1	0	0	0	1	0	0	0	2	5.55	3	0.745	1.726	0.07157576	0
133370	2	26	3	5	3	2.21	3	59.2	164.7	21.8	82	2	2	2	1	1	3	1	2	1	1	1	1	12	5.5	NA	0.82	1.647	0.081877151	1
123035	2	22	3	3	3	NA	3	57.8	154.5	24.2	90.6	2	2	2	1	1	0	1	0	1	0	0	0	4	5.5	NA	0.906	1.545	0.087120504	0
98565	2	57	3	4	3	1.47	3	52.5	154.3	22.1	71.7	2	2	2	0	0	0	1	1	0	0	0	0	2	5.5	1	0.717	1.543	0.073295055	0
115796	2	40	4	3	3	NA	3	107.1	172.8	35.9	111	2	2	2	1	0	0	1	0	0	0	0	0	2	5.5	NA	1.11	1.728	0.07759281	0
112122	2	22	1	3	3	NA	3	61.3	159.3	24.2	78.4	2	2	2	0	0	0	0	0	0	0	0	0	0	5.5	NA	0.784	1.593	0.074244553	0
133731	1	31	1	5	3	0.86	3	86.7	177.3	27.6	100.5	2	2	2	1	1	1	1	0	1	1	0	0	6	5.44	1	1.005	1.773	0.082642917	0
123505	2	23	3	5	3	5	3	66.4	161.9	25.3	79.8	2	2	2	0	0	2	1	0	0	0	0	0	3	5.44	NA	0.798	1.619	0.072772247	0
100301	2	53	5	4	3	2.89	3	99.5	164.4	36.8	104.2	2	2	2	3	3	1	1	1	2	1	0	1	13	5.38	3	1.042	1.644	0.073454476	1
111944	2	32	3	5	3	3.43	3	126.3	164.8	46.5	136.6	2	2	2	0	0	1	1	0	0	0	0	0	2	5.38	NA	1.366	1.648	0.082288054	0
124702	2	31	4	4	3	0.93	3	67.6	149.5	30.2	86.2	2	2	2	2	0	0	1	0	0	0	0	0	3	5.38	NA	0.862	1.495	0.072696813	0
141230	1	32	5	5	3	5	3	77.4	169.7	26.9	89	2	2	2	0	0	0	0	0	0	0	0	0	0	5.38	NA	0.89	1.697	0.076099342	0
142068	2	27	1	4	3	1.65	3	80	169.5	27.8	88.7	2	2	2	0	0	0	1	0	0	0	0	0	1	5.33	NA	0.887	1.695	0.074240731	0
111777	1	23	5	4	3	1.79	3	71.2	164.9	26.2	89.2	2	2	2	0	0	0	0	0	0	0	0	0	0	5.33	NA	0.892	1.649	0.078744519	0
102893	2	44	3	4	3	1.57	3	73.8	164.6	27.2	95.4	2	2	2	0	0	0	0	0	0	0	0	0	0	5.33	1	0.954	1.646	0.082215592	0
135381	1	23	4	5	3	0.58	3	65.5	187.9	18.6	76.6	2	2	2	1	1	0	0	0	1	0	1	0	4	5.22	NA	0.766	1.879	0.079601897	0
122634	2	30	5	4	3	1.43	3	58.2	163.3	21.8	76.9	2	2	2	0	0	0	0	0	0	0	0	0	0	5.22	NA	0.769	1.633	0.077113234	0
115406	2	21	4	3	3	2.37	3	69.4	163.8	25.9	79	2	2	2	1	1	1	1	1	2	3	2	1	13	5.16	NA	0.79	1.638	0.07051318	1
138418	2	35	3	5	3	5	3	82.2	169.2	28.7	92.2	2	2	2	0	0	1	1	0	0	0	0	0	2	5.16	NA	0.922	1.692	0.075615265	0
109679	1	28	5	3	3	0.49	3	75.6	168.5	26.6	85.5	2	2	2	0	0	0	0	0	0	0	0	0	0	5.16	1	0.855	1.685	0.073917126	0
137184	1	38	1	5	3	3.86	3	117.3	174.6	38.5	123.6	2	2	2	0	0	1	2	0	0	0	0	0	3	5.11	NA	1.236	1.746	0.082039411	0
109297	2	30	5	4	3	NA	3	55.4	154.6	23.2	73.2	2	2	2	0	0	0	0	0	0	0	0	0	0	5.11	NA	0.732	1.546	0.07237374	0
141851	1	24	2	5	3	0.74	3	77.9	194.1	20.7	79.9	2	2	2	0	0	0	0	0	0	0	0	0	0	5.05	NA	0.799	1.941	0.076071232	0
119898	2	28	4	4	3	0.21	3	56.7	177.3	18	71.2	2	2	2	0	0	1	1	0	0	0	0	0	2	5	3	0.712	1.773	0.077853347	0
121687	2	26	3	5	3	2.06	3	104.8	164	39	103.9	2	2	2	0	0	0	1	1	1	0	0	0	3	4.94	NA	1.039	1.64	0.070547867	0
121809	1	22	4	4	3	2.45	3	69.5	179.4	21.6	73	2	2	2	0	1	1	1	1	0	0	0	0	4	4.94	NA	0.73	1.794	0.070270947	0
110379	2	20	3	4	3	1.68	3	69	171.9	23.4	82.2	2	2	2	0	0	0	1	0	0	0	0	0	1	4.94	NA	0.822	1.719	0.07663432	0
102387	1	68	3	3	3	1.24	3	93.1	175.6	30.2	115.2	2	2	2	0	1	0	2	0	0	0	0	0	3	4.88	3	1.152	1.756	0.089643525	0
141505	2	24	5	5	3	5	3	41.3	160.2	16.1	62.4	2	2	2	0	0	0	2	0	0	0	0	0	2	4.88	NA	0.624	1.602	0.077321941	0
136243	2	32	4	2	3	0.59	3	104.2	168.8	36.6	103.2	2	2	2	0	1	1	1	3	1	1	1	0	9	4.83	1	1.032	1.688	0.072056432	0
100713	2	38	3	4	3	3.92	3	67.6	164.6	25	87.2	2	2	2	0	0	1	1	0	0	0	0	0	2	4.77	3	0.872	1.646	0.07949532	0
134280	2	25	3	5	3	3.69	3	56.2	168.1	19.9	74.4	2	2	2	1	1	1	1	0	1	2	1	0	8	4.61	NA	0.744	1.681	0.078142451	0
134634	2	26	2	5	3	3.42	3	87.7	153.5	37.2	106.5	2	2	2	1	1	1	1	1	1	1	1	0	8	4.61	NA	1.065	1.535	0.077137719	0
112120	2	20	5	4	3	2.98	3	46.7	156.2	19.1	71.3	2	2	2	0	1	0	0	1	0	0	0	0	2	4.55	NA	0.713	1.562	0.079841148	0
136758	2	29	3	5	3	5	3	97.8	176.2	31.5	108.7	2	2	2	0	0	0	0	0	0	0	0	0	0	4.39	NA	1.087	1.762	0.08210184	0
140244	2	22	3	5	3	NA	3	64.2	162.4	24.3	86.2	2	2	2	0	0	0	1	0	0	1	0	0	2	4.33	NA	0.862	1.624	0.080626301	0
124257	2	59	4	3	3	1.2	3	132.4	166.8	47.6	121.7	2	2	2	1	0	2	1	1	0	0	0	0	5	6.27	1	1.217	1.668	0.071744385	0
113504	2	30	4	3	3	0.29	3	131.6	166.3	47.6	132.3	2	2	2	0	0	0	0	0	0	0	0	0	0	6.05	3	1.323	1.663	0.07811044	0
112158	2	33	3	5	3	4.8	3	65.1	169	22.8	78.7	2	2	2	0	0	1	1	0	0	0	0	0	2	5.77	NA	0.787	1.69	0.075290726	0
93975	2	54	3	3	3	1.68	3	70.9	161.4	27.2	97.5	2	2	2	0	0	1	1	1	0	0	0	0	3	5.72	NA	0.975	1.614	0.084854246	0
111130	1	34	3	5	3	NA	3	99.9	175.2	32.5	112.7	2	2	2	0	0	2	1	0	1	0	0	0	4	5.66	1	1.127	1.752	0.083605457	0
117500	1	22	3	5	3	2.79	3	105.1	183.6	31.2	113.6	2	2	2	0	1	1	1	2	0	0	0	0	5	5.61	NA	1.136	1.836	0.084593877	0
120623	1	32	5	5	3	NA	3	79.5	178.4	25	90	2	2	2	2	0	1	0	0	0	0	0	0	3	5.61	NA	0.9	1.784	0.078810681	0
123299	2	41	4	2	3	0.1	3	74.9	160.6	29	92.2	2	2	2	3	3	1	3	3	0	2	0	0	15	5.5	3	0.922	1.606	0.077077239	1
101181	2	50	2	5	3	4.74	3	61.9	156.7	25.2	82	2	2	2	0	0	2	1	0	0	0	0	0	3	5.44	NA	0.82	1.567	0.076210064	0
134685	1	36	4	4	3	NA	3	151.3	176.3	48.7	144.8	2	2	2	0	0	0	0	0	0	0	0	0	0	5.38	NA	1.448	1.763	0.081775479	0
131974	2	34	5	5	3	3.26	3	71.1	168.5	25	88.1	2	2	2	1	1	2	3	0	1	1	1	0	10	5.33	NA	0.881	1.685	0.079380887	0
139331	1	32	3	5	3	5	3	78.7	191.4	21.5	80.3	2	2	2	1	1	0	0	0	0	1	0	0	3	5.33	NA	0.803	1.914	0.075067555	0
141961	2	28	3	4	3	3.6	3	94.3	168.2	33.3	105.5	2	2	2	1	1	2	2	1	0	1	0	0	8	5.27	NA	1.055	1.682	0.078591693	0
138749	1	40	3	5	3	5	3	66.5	175.1	21.7	76.4	2	2	2	0	0	0	0	0	0	0	0	0	0	5.27	3	0.764	1.751	0.074212512	0
110016	2	29	4	5	3	0.73	3	51.4	161.5	19.7	69.5	2	2	2	1	1	0	2	2	1	0	0	0	7	5.22	NA	0.695	1.615	0.074975791	0
137345	1	26	5	5	3	3.44	3	82	170	28.4	88.7	2	2	2	0	0	1	0	1	0	0	0	0	2	5.22	3	0.887	1.7	0.073083656	0
124127	2	40	5	5	3	3.55	3	57.3	163.3	21.5	74.3	2	2	2	0	1	0	0	0	0	0	0	0	1	5.22	NA	0.743	1.633	0.075197502	0
124254	2	28	3	5	3	5	3	47	168.7	16.5	64.6	2	2	2	0	0	0	0	0	0	0	0	0	0	5.22	NA	0.646	1.687	0.076739509	0
111270	1	24	4	1	3	0.19	3	60.1	177.1	19.2	71	2	2	2	0	0	0	0	0	0	0	0	0	0	5.16	1	0.71	1.771	0.074407192	0
121924	2	29	4	4	3	1.16	3	86.6	163.7	32.3	87.6	2	2	2	3	0	0	3	2	0	0	0	0	8	5.11	NA	0.876	1.637	0.067506369	0
99372	2	67	3	5	3	5	3	58.7	174.9	19.2	79.8	2	2	2	0	0	1	1	0	0	0	0	0	2	5.05	NA	0.798	1.749	0.08415382	0
121646	1	22	4	3	3	3.18	3	56	167.2	20	68.3	2	2	2	0	0	0	0	0	0	0	0	0	0	5.05	1	0.683	1.672	0.071688458	0
140521	2	23	5	4	3	2.79	3	68.5	159	27.1	79	2	2	2	1	0	2	1	0	0	0	0	0	4	4.94	3	0.79	1.59	0.069440952	0
140155	2	21	5	4	3	NA	3	56.9	160.5	22.1	81.6	2	2	2	1	0	2	1	0	0	0	0	0	4	4.66	NA	0.816	1.605	0.081788289	0
111710	2	22	4	4	3	5	3	52.9	154.5	22.2	67.8	2	2	2	1	1	0	1	0	1	0	0	0	4	4.55	NA	0.678	1.545	0.069055266	0
132817	2	54	3	5	3	5	3	60.7	162	23.1	82.8	2	2	2	3	3	1	3	1	3	3	0	3	20	4.39	3	0.828	1.62	0.080204397	1
118528	1	34	4	3	3	1.11	3	60.9	172.8	20.4	73.9	2	2	2	0	3	3	3	0	3	0	0	0	12	3.89	NA	0.739	1.728	0.075298407	1
130628	1	22	2	4	3	2.52	2	66.9	184.5	19.7	75.5	2	2	2	0	0	0	0	0	0	0	0	0	0	5.88	1	0.755	1.845	0.076202862	0
139967	1	21	3	4	3	1.86	2	102	181.3	31	108.2	2	2	2	3	3	2	3	3	3	3	0	3	23	5.77	NA	1.082	1.813	0.081430524	1
120101	1	21	4	3	3	3.08	2	68.7	175.2	22.4	76.7	2	2	2	0	0	1	0	0	0	0	0	0	1	4.77	NA	0.767	1.752	0.072922738	0
116310	1	42	2	1	3	NA	2	86.7	170.7	29.8	103.3	2	2	2	0	0	0	0	0	0	0	0	0	0	5.94	NA	1.033	1.707	0.082256972	0
124434	1	23	2	4	3	2.96	2	68.5	181.3	20.8	80	2	2	2	0	0	0	0	0	0	0	0	0	0	5.44	1	0.8	1.813	0.078556513	0
132408	1	37	3	5	3	NA	2	107.6	186.4	31	100.5	2	2	2	0	0	0	0	0	0	1	0	0	1	5.38	NA	1.005	1.864	0.074593671	0
131393	1	49	2	4	3	2.94	2	78.9	171.9	26.7	94.2	2	2	2	0	0	1	0	0	0	0	0	0	1	5.27	3	0.942	1.719	0.080427664	0
110293	1	21	1	4	3	1.77	2	65.1	164.6	24	82.9	2	2	2	0	0	0	0	0	0	0	2	0	2	6.83	1	0.829	1.646	0.077660251	0
124792	1	32	2	5	3	0	2	61.9	168.7	21.8	75.3	2	2	2	0	0	0	0	0	0	0	0	0	0	5.44	NA	0.753	1.687	0.07429047	0
137203	1	33	4	4	3	4.97	2	94.6	175.1	30.9	96.1	2	2	2	1	0	0	2	1	0	1	0	0	5	5.22	NA	0.961	1.751	0.073752146	0
132552	2	29	4	4	3	NA	2	80.7	155.8	33.2	96.2	2	2	2	0	0	0	0	0	0	0	0	0	0	5.16	NA	0.962	1.558	0.074610386	0
113917	1	31	2	5	3	2.65	2	86	173.9	28.4	97.9	2	2	2	0	0	1	0	0	0	0	0	0	1	5	NA	0.979	1.739	0.079754282	0
136267	2	40	3	4	3	2.46	2	49	165.3	17.9	72.1	2	2	2	1	0	1	1	0	0	0	0	0	3	5.44	NA	0.721	1.653	0.081952741	0
110173	1	27	1	2	3	2.39	2	73.7	176.4	23.7	90.2	2	2	2	0	0	1	0	0	0	0	0	0	1	5.22	1	0.902	1.764	0.082311089	0
111280	1	22	3	4	3	5	2	70.5	178.8	22.1	81.3	2	2	2	1	0	0	0	0	0	0	0	0	1	5.22	NA	0.813	1.788	0.077204972	0
117725	2	28	4	5	3	5	2	68.1	164.4	25.2	78.1	2	2	2	0	0	0	0	0	0	0	0	0	0	5.22	NA	0.781	1.644	0.070865214	0
139483	1	33	5	4	3	2.56	2	148.1	185.3	43.1	133.4	2	2	2	1	1	2	0	1	2	2	0	0	9	6.11	3	1.334	1.853	0.079719875	0
116302	1	29	3	4	3	0.58	2	74.4	176.3	23.9	92.2	2	2	2	0	0	0	0	0	0	0	0	0	0	5.5	NA	0.922	1.763	0.083689858	0
131309	2	22	1	5	3	0.82	2	69.2	162.9	26.1	97	2	2	2	1	1	0	2	2	1	0	0	0	7	5.33	NA	0.97	1.629	0.08637423	0
130776	2	40	2	3	3	0.75	2	61.8	148.5	28	74.2	2	2	2	1	1	1	1	1	0	1	0	0	6	5.22	NA	0.742	1.485	0.06603416	0
114030	2	28	4	4	3	2.4	2	74.1	169	25.9	78.1	2	2	2	2	3	3	3	3	2	2	1	0	19	5.11	1	0.781	1.69	0.068629027	1
122951	1	25	3	5	3	5	2	61.5	177.3	19.6	74.8	2	2	2	0	0	0	1	0	0	0	0	0	1	4.83	3	0.748	1.773	0.077275742	0
134330	1	20	5	3	3	0.66	2	112.4	175.5	36.5	117.4	2	2	2	1	1	2	2	2	1	1	0	0	10	6.05	3	1.174	1.755	0.080538022	0
132801	1	35	2	3	3	NA	2	81.8	172.8	27.4	94.2	2	2	2	1	1	0	0	1	1	0	0	0	4	6.05	NA	0.942	1.728	0.078845817	0
120405	1	26	3	4	3	NA	2	60.7	175.6	19.7	76.1	2	2	2	1	2	3	3	3	3	0	2	1	18	5.94	1	0.761	1.756	0.078730846	1
133262	2	21	3	4	3	0.37	2	63	167.1	22.6	79.9	2	2	2	2	2	1	1	1	1	0	1	0	9	5.83	NA	0.799	1.671	0.077324941	0
133835	2	21	1	4	3	1.84	2	114.3	162.8	43.1	119.8	2	2	2	0	1	2	1	3	1	0	2	0	10	5.72	NA	1.198	1.628	0.076379727	0
116537	1	23	3	4	3	2.49	2	85.3	172.5	28.7	92.5	2	2	2	0	0	2	0	1	0	0	2	0	5	5.72	NA	0.925	1.725	0.075132168	0
99160	2	43	5	4	3	2.16	2	83.1	165.9	30.2	92.4	2	2	2	1	2	3	2	2	1	1	0	0	12	5.72	3	0.924	1.659	0.073973724	1
96877	1	60	4	3	3	2.47	2	92.3	168.5	32.5	105.2	2	2	2	0	0	0	0	0	0	0	0	0	0	5.72	NA	1.052	1.685	0.079578096	0
136462	2	21	3	4	3	0.15	2	60.8	164.3	22.5	79	2	2	2	0	0	0	1	0	0	0	0	0	1	5.66	NA	0.79	1.643	0.077330941	0
121895	1	26	2	4	3	5	2	97.7	170.2	33.7	102.7	2	2	2	1	0	0	0	0	0	0	0	0	1	5.66	3	1.027	1.702	0.075451996	0
114393	1	23	3	4	3	0	2	94	183.7	27.9	96.5	2	2	2	0	0	1	0	1	0	0	0	0	2	5.61	3	0.965	1.837	0.077399223	0
110543	2	27	5	5	3	5	2	48	152.5	20.6	70.6	2	2	2	0	0	0	0	0	0	0	0	0	0	5.5	NA	0.706	1.525	0.076077862	0
136222	2	31	2	5	3	5	2	56.6	157.9	22.7	77.6	2	2	2	1	1	3	1	1	0	0	0	0	7	5.44	NA	0.776	1.579	0.077028851	0
101541	1	63	3	4	3	NA	2	88.3	178.2	27.8	98.5	2	2	2	0	0	0	0	0	0	0	0	0	0	5.38	3	0.985	1.782	0.080405517	0
135194	2	28	3	5	3	5	2	55.6	166.6	20	80	2	2	2	0	0	0	1	1	0	0	0	0	2	5.27	NA	0.8	1.666	0.084119979	0
138859	2	28	4	4	3	0.74	2	68.8	147.4	31.7	84	2	2	2	0	0	0	0	0	0	0	0	0	0	5.11	NA	0.84	1.474	0.069075553	0
112088	2	26	4	4	3	5	2	84.7	160.9	32.7	93.9	2	2	2	0	0	0	0	0	0	0	0	0	0	5.05	NA	0.939	1.609	0.072391749	0
133352	1	22	3	3	3	5	2	128.5	175.8	41.6	131.7	2	2	2	0	0	0	2	3	2	0	0	0	7	5	NA	1.317	1.758	0.082733384	0
110030	2	27	4	3	3	1.09	2	62.9	171.8	21.3	77.6	2	2	2	0	1	1	0	2	0	0	0	0	4	5	NA	0.776	1.718	0.07704842	0
113250	1	31	3	4	3	4.56	2	95.9	180.7	29.4	101.5	2	2	2	0	0	0	0	0	0	0	0	0	0	5	NA	1.015	1.807	0.079266329	0
119429	2	26	4	3	3	1.82	2	108.1	168.1	38.3	115.3	2	2	2	0	0	0	0	0	0	0	0	0	0	4.77	NA	1.153	1.681	0.078267165	0
113386	2	24	4	3	3	1.06	2	122.1	160.5	47.4	114	2	2	2	0	0	1	1	0	0	0	0	0	2	6.49	NA	1.14	1.605	0.06870396	0
115326	1	23	4	3	3	NA	2	77	172.6	25.8	82.5	2	2	2	0	0	0	0	0	0	0	0	0	0	6.33	NA	0.825	1.726	0.071920674	0
141482	1	20	1	3	3	1.05	2	71.4	173.6	23.7	83.4	2	2	2	0	0	0	0	0	0	0	0	0	0	6.27	NA	0.834	1.736	0.07671712	0
118126	1	38	3	4	3	1.28	2	102.8	178.7	32.2	112.1	2	2	2	3	3	1	2	1	3	2	2	0	17	5.94	3	1.121	1.787	0.08285259	1
119937	2	37	4	5	3	5	2	210.8	160.3	82	173.1	2	2	2	0	1	1	1	1	0	0	0	0	4	5.83	NA	1.731	1.603	0.072435991	0
111351	1	22	5	4	3	5	2	58.7	165.9	21.3	72.8	2	2	2	1	1	0	2	0	1	1	0	0	6	5.66	NA	0.728	1.659	0.073556623	0
93722	2	60	3	4	3	2.07	2	56.8	154.6	23.8	89.7	2	2	2	0	0	1	0	0	0	0	0	0	1	5.61	NA	0.897	1.546	0.087190612	0
121245	1	24	4	3	3	1.43	2	64.8	175.6	21	70.3	2	2	2	0	0	0	0	0	0	0	0	0	0	5.38	NA	0.703	1.756	0.069696912	0
100571	1	30	4	5	3	NA	2	77	172.7	25.8	87.2	2	2	2	3	0	0	0	0	0	0	0	0	3	5.33	NA	0.872	1.727	0.075995961	0
97138	2	47	3	3	3	0.96	2	67.7	172.5	22.8	81	2	2	2	0	0	1	1	0	0	1	0	0	3	5.27	NA	0.81	1.725	0.07670092	0
120819	2	31	3	5	3	0.41	2	57.9	163.7	21.6	75	2	2	2	0	0	0	1	0	0	0	0	0	1	5.27	NA	0.75	1.637	0.075578991	0
121488	2	26	4	4	3	1.22	2	81.1	159.3	32	100.5	2	2	2	0	0	0	1	0	0	0	0	0	1	5.27	NA	1.005	1.593	0.078999593	0
117625	2	31	3	4	3	1.44	2	57.1	162	21.8	80.6	2	2	2	1	1	3	3	1	0	1	0	0	10	5.22	1	0.806	1.62	0.081147138	0
140950	2	25	3	5	3	2.47	2	90.6	178.3	28.5	90.3	2	2	2	1	0	0	2	2	1	1	0	0	7	5.11	NA	0.903	1.783	0.072479553	0
123087	1	21	1	4	3	NA	2	62.9	172.6	21.1	83.1	2	2	2	0	1	0	1	0	0	0	0	0	2	5.11	NA	0.831	1.726	0.082837247	0
135100	1	32	4	4	3	5	2	138.1	179.6	42.8	127.1	2	2	2	0	0	1	1	0	0	0	0	0	2	4.88	NA	1.271	1.796	0.077510976	0
130697	2	20	3	3	3	1.91	2	58.4	165.3	21.4	75.9	2	2	2	0	0	0	1	0	0	0	0	0	1	4.88	NA	0.759	1.653	0.076588371	0
121027	2	20	1	4	3	2.72	2	106.7	167.7	37.9	118.4	2	2	2	0	0	2	2	0	0	0	0	0	4	4.77	NA	1.184	1.677	0.081032461	0
113641	2	24	3	3	3	1.83	2	51.5	159.1	20.3	78.6	2	2	2	0	0	2	1	0	0	1	0	0	4	4.66	NA	0.786	1.591	0.083738163	0
122011	1	22	4	3	3	3.18	2	46.3	160.8	17.9	63.2	2	2	2	0	2	1	0	0	0	0	0	0	3	4.61	1	0.632	1.608	0.072834761	0
98077	1	31	3	4	3	2.88	2	77.5	175.5	25.2	87.3	2	2	2	0	0	0	0	0	0	0	0	0	0	4.77	NA	0.873	1.755	0.076667033	0
116967	1	21	1	4	3	1.94	2	91.9	167	33	108.4	2	2	2	0	0	0	0	0	0	0	0	0	0	5.94	1	1.084	1.67	0.081532061	0
131258	1	41	3	3	3	2.33	2	78.2	183.4	23.2	83.9	2	2	2	0	0	0	0	0	0	0	0	0	0	5.61	1	0.839	1.834	0.07616176	0
136278	2	38	3	4	3	0.97	2	111.1	171.2	37.9	115	2	2	2	2	2	2	2	2	2	2	0	0	14	6.49	3	1.15	1.712	0.077896836	1
139816	2	29	3	4	3	5	2	113.1	166.3	40.9	119.5	2	2	2	0	0	1	1	1	0	0	0	0	3	5.88	NA	1.195	1.663	0.078061982	0
113820	2	35	3	3	3	1.03	2	108.7	166.8	39.1	117.4	2	2	2	2	0	1	3	2	0	1	0	0	9	5.5	1	1.174	1.668	0.078907612	0
115220	1	21	4	4	3	3.05	2	93.6	177.7	29.6	104.8	2	2	2	0	0	1	1	0	0	1	0	0	3	5.66	NA	1.048	1.777	0.082159243	0
109571	2	28	5	4	3	0.66	2	92.4	161	35.6	122.5	2	2	2	2	2	3	3	2	1	0	0	0	13	5.55	1	1.225	1.61	0.089211975	1
124153	2	23	4	4	3	4.98	2	69.2	166.7	24.9	81.5	2	2	2	0	0	0	0	0	0	0	0	0	0	5.33	NA	0.815	1.667	0.074027016	0
124642	1	55	4	3	3	0.12	2	83.4	174.5	27.4	90.9	2	2	2	0	0	0	0	0	0	0	0	0	0	4.33	1	0.909	1.745	0.075712187	0
118445	2	26	5	4	3	NA	2	68.9	161.7	26.4	89.5	2	2	2	1	1	1	1	1	1	1	0	1	8	6.66	NA	0.895	1.617	0.079383835	0
123330	1	38	4	3	3	NA	2	89.7	171.5	30.5	93.6	2	2	2	1	1	1	0	3	1	0	1	0	8	5.72	1	0.936	1.715	0.073216769	0
123846	2	24	4	3	3	1.14	2	55.6	150.9	24.4	78.3	2	2	2	0	0	0	0	0	0	0	0	0	0	5.5	NA	0.783	1.509	0.075768832	0
115465	1	31	2	3	3	NA	2	77.2	166.5	27.8	91.1	2	2	2	1	0	0	1	1	0	0	1	0	4	5.38	NA	0.911	1.665	0.076933365	0
130952	1	32	3	4	3	5	2	92.4	178	29.2	100.8	2	2	2	1	0	3	2	1	0	1	0	0	8	5.38	NA	1.008	1.78	0.079676203	0
133134	1	28	3	4	3	2.19	2	96.3	179.4	29.9	110.9	2	2	2	2	3	3	3	3	3	3	1	1	22	5.33	3	1.109	1.794	0.085948744	1
109860	2	25	4	4	3	4.65	2	65.1	164.7	24	76.4	2	2	2	1	1	2	3	3	0	1	0	0	11	5.27	NA	0.764	1.647	0.071549356	1
132525	1	67	3	4	3	0.96	2	89.7	173.3	29.9	104.4	2	2	2	0	0	1	1	0	0	1	0	0	3	5.27	NA	1.044	1.733	0.082322855	0
139326	1	24	1	4	3	1.77	2	92.3	170.9	31.6	105.4	2	2	2	3	3	2	1	3	3	3	0	2	20	4.94	1	1.054	1.709	0.08066371	1
115253	2	39	4	3	3	4.12	2	131.9	163.5	49.3	146.3	2	2	2	1	1	0	0	0	0	0	0	0	2	6.55	NA	1.463	1.635	0.08509829	0
101547	2	42	3	4	3	1.71	2	125.5	160.2	48.9	128.5	2	2	2	0	0	2	1	0	0	0	0	0	3	6.11	NA	1.285	1.602	0.075921707	0
121671	2	34	4	3	3	0.59	2	135.8	166.2	49.2	137.5	2	2	2	0	0	0	1	0	0	0	0	0	1	6.11	1	1.375	1.662	0.079434735	0
117637	2	36	3	3	3	2.24	2	113	168.4	39.8	127.2	2	2	2	1	1	0	1	1	1	0	0	1	6	6	NA	1.272	1.684	0.084086709	0
113442	1	22	1	4	3	3.79	2	120.9	171.2	41.2	124.6	2	2	2	0	1	1	0	1	1	0	0	0	4	5.94	NA	1.246	1.712	0.079830347	0
136652	2	65	3	4	3	5	2	71.8	159	28.4	105.4	2	2	2	0	0	0	0	0	0	0	0	0	0	5.94	NA	1.054	1.59	0.089797275	0
94547	2	67	4	3	3	1.81	2	46.4	151.3	20.3	76.1	2	2	2	0	0	0	0	0	0	0	0	0	0	5.72	1	0.761	1.513	0.083138305	0
135888	1	42	2	5	3	5	2	88.8	169	31.1	99	2	2	2	0	1	0	1	0	0	0	0	0	2	5.61	NA	0.99	1.69	0.07700488	0
116116	1	23	3	4	3	5	2	134.6	187.2	38.4	123.5	2	2	2	0	2	0	1	2	3	0	0	1	9	5.5	NA	1.235	1.872	0.079303658	0
96162	2	60	2	1	3	1.06	2	91	163	34.3	104	2	2	2	0	0	1	1	0	0	0	0	0	2	5.5	NA	1.04	1.63	0.077163181	0
121345	2	34	4	4	3	0.62	2	85.1	159	33.7	96.6	2	2	2	0	0	1	1	0	0	0	0	0	2	5.44	1	0.966	1.59	0.073427481	0
96898	1	56	2	3	3	0.87	2	88	169.3	30.7	101.4	2	2	2	0	0	0	0	0	0	0	0	0	0	5.27	NA	1.014	1.693	0.079484765	0
109510	1	28	5	5	3	NA	2	70.2	168.5	24.7	80.5	2	2	2	0	0	0	0	0	0	0	0	0	0	5.27	3	0.805	1.685	0.073119177	0
120778	2	30	4	3	3	2.34	2	81.9	165.2	30	91	2	2	2	0	0	1	1	0	0	0	0	0	2	5.22	1	0.91	1.652	0.073331213	0
139229	2	48	2	5	3	5	2	49.5	156.1	20.3	68	2	2	2	0	0	0	0	0	0	0	0	0	0	5.22	3	0.68	1.561	0.07313806	0
101882	2	52	4	3	3	1.18	2	71.6	162	27.3	90.6	2	2	2	0	1	1	1	1	1	0	0	0	5	5.16	NA	0.906	1.62	0.078510714	0
117124	2	23	1	4	3	5	2	78.9	160.3	30.7	99.7	2	2	2	1	0	0	1	0	0	0	0	0	2	5.16	NA	0.997	1.603	0.080316137	0
138414	1	30	4	4	3	4.12	2	78.9	186.9	22.6	83.4	2	2	2	0	0	0	0	0	0	0	0	0	0	5	NA	0.834	1.869	0.076317202	0
132667	2	32	3	3	3	2.46	2	88	163.8	32.8	101.7	2	2	2	0	0	1	1	1	0	1	0	0	4	4.94	NA	1.017	1.638	0.077549936	0
97460	2	61	4	3	3	NA	2	60	164.8	22.1	78	2	2	2	0	0	0	0	0	0	0	0	0	0	4.94	NA	0.78	1.648	0.077153296	0
101079	2	51	5	3	3	1.47	2	46.4	155	19.3	78	2	2	2	0	0	1	1	0	0	0	0	0	2	4.83	3	0.78	1.55	0.087074411	0
117897	2	22	2	4	3	2.96	2	51.3	156.1	21.1	78.2	2	2	2	0	0	0	1	0	0	0	0	0	1	4.72	NA	0.782	1.561	0.081969131	0
112751	1	20	3	4	3	5	2	67.7	176.7	21.7	81.2	2	2	2	0	0	0	0	0	0	0	0	0	0	4.72	NA	0.812	1.767	0.078517163	0
131412	2	21	4	3	3	1.71	2	58.6	166.9	21	79.2	2	2	2	1	1	2	2	1	0	0	0	0	7	4.39	NA	0.792	1.669	0.080541086	0
120745	1	32	5	5	3	5	2	78.2	173	26.1	89.9	2	2	2	0	0	0	0	0	0	0	1	0	1	6.27	3	0.899	1.73	0.077680075	0
113627	1	33	4	4	3	NA	2	138.5	176.9	44.3	141.7	2	2	2	0	0	0	1	1	0	0	0	0	2	5.72	NA	1.417	1.769	0.085094884	0
138106	1	37	3	5	3	4.27	2	83.5	180.6	25.6	98	2	2	2	1	3	2	2	3	3	2	1	0	17	5.55	NA	0.98	1.806	0.083953839	1
102443	2	56	3	5	3	1.83	2	46.5	153.3	19.8	70	2	2	2	2	3	3	1	2	3	0	1	1	16	5.44	NA	0.7	1.533	0.077247334	1
135603	1	69	4	2	3	0.88	2	66.2	165.2	24.3	84	2	2	2	3	0	1	0	0	0	0	0	0	4	5.44	NA	0.84	1.652	0.077899873	0
110406	2	31	4	4	3	2.2	2	130.3	158.4	51.9	121.4	2	2	2	0	0	1	1	0	0	0	0	0	2	5.38	NA	1.214	1.584	0.069326008	0
139013	2	22	3	3	3	5	2	72.5	150.8	31.9	100.5	2	2	2	1	1	1	1	0	1	2	0	0	7	5.33	1	1.005	1.508	0.08136512	0
135375	2	38	3	5	3	5	2	107.9	170.5	37.1	116.4	2	2	2	0	0	1	1	2	0	0	0	0	4	5.33	NA	1.164	1.705	0.080138557	0
122043	2	64	4	5	3	1.58	2	84.3	158.5	33.6	99.5	2	2	2	0	0	0	0	0	0	0	0	0	0	5.22	3	0.995	1.585	0.07590125	0
121464	1	33	3	4	3	3.77	2	110.9	176.6	35.6	114.3	2	2	2	0	0	0	1	1	0	0	0	0	2	5.16	NA	1.143	1.766	0.079478723	0
133169	2	48	3	5	3	5	2	66.2	164.3	24.5	86.5	2	2	2	0	0	3	3	3	0	1	0	0	10	5	3	0.865	1.643	0.079999377	0
137568	1	24	4	5	3	NA	2	76.7	185.4	22.3	84.4	2	2	2	1	2	1	2	1	2	0	0	1	10	4.44	NA	0.844	1.854	0.078237988	0
100880	1	46	3	3	3	1.27	2	99.8	185.3	29.1	113.5	2	2	2	0	1	1	1	0	0	1	0	0	4	6.33	1	1.135	1.853	0.088131161	0
123260	2	39	1	4	3	0.4	2	100.1	166.4	36.2	102.5	2	2	2	1	1	1	2	1	1	1	1	0	9	6.94	1	1.025	1.664	0.07261196	0
117016	1	21	1	4	3	2	2	119.5	179.9	36.9	119.4	2	2	2	0	0	0	0	0	0	0	0	0	0	5.38	NA	1.194	1.799	0.080316449	0
117039	1	25	1	4	3	NA	2	127.3	175.7	41.2	119	2	2	2	0	0	0	0	1	0	0	0	0	1	5.27	NA	1.19	1.757	0.075259779	0
136950	1	25	3	3	3	2.13	2	112.9	172.2	38.1	121.9	2	2	2	0	1	1	1	1	1	0	0	0	5	5.88	1	1.219	1.722	0.082042172	0
132706	2	21	2	3	3	5	2	128.9	156.4	52.7	127.7	2	2	2	0	0	0	0	0	0	0	0	0	0	5.27	NA	1.277	1.564	0.072643838	0
114712	2	39	5	4	3	1.72	2	171.1	162.1	65.1	163.8	2	2	2	0	0	0	0	0	0	3	0	0	3	20	3	1.638	1.621	0.079500232	0
115229	2	20	3	4	3	1.77	2	85.8	166.4	31	97.7	2	2	2	0	1	1	0	1	0	0	1	0	4	5.72	1	0.977	1.664	0.076749715	0
118938	2	24	3	5	3	0.52	2	90.5	172.1	30.6	93.6	2	2	2	0	0	1	0	0	0	0	0	0	1	5.72	NA	0.936	1.721	0.072929706	0
111071	1	22	1	4	3	NA	2	104.7	170.7	35.9	111.3	2	2	2	0	0	2	1	0	0	0	0	0	3	5.61	NA	1.113	1.707	0.078279631	0
139352	1	21	3	3	3	1.69	2	67.9	173.6	22.5	81.8	2	2	2	0	0	0	0	0	0	0	0	0	0	5.38	NA	0.818	1.736	0.077897484	0
121199	2	24	1	4	3	5	2	50.2	152.5	21.6	77.1	2	2	2	0	0	0	0	0	0	0	0	0	0	5.22	NA	0.771	1.525	0.080497728	0
111802	2	20	4	4	3	1.46	2	74.8	174	24.7	87.5	2	2	2	0	0	1	0	0	0	0	0	0	1	5.11	NA	0.875	1.74	0.078211172	0
119521	2	25	5	4	3	0.94	2	75.5	163.5	28.2	85.7	2	2	2	0	0	1	0	0	0	0	0	0	1	5.05	NA	0.857	1.635	0.072341782	0
114877	1	33	1	3	3	NA	2	95.7	171.3	32.6	100.5	2	2	2	1	0	0	1	1	0	0	0	0	3	6.11	1	1.005	1.713	0.075244654	0
130495	1	60	3	3	3	0.96	2	90.9	167.9	32.2	116.2	2	2	2	0	0	0	0	0	0	1	0	0	1	5.88	1	1.162	1.679	0.088602001	0
133013	2	23	4	4	3	1.74	2	73.5	175.8	23.8	79.5	2	2	2	0	2	2	2	2	0	2	0	0	10	5.38	NA	0.795	1.758	0.072466906	0
124498	2	27	4	2	3	0	2	81.7	158	32.7	113.6	2	2	2	0	1	0	1	3	1	0	0	0	6	5.38	NA	1.136	1.58	0.088379448	0
120810	2	20	3	4	3	3.75	2	65.7	164.1	24.4	79.3	2	2	2	0	1	2	3	1	1	0	0	0	8	5.11	NA	0.793	1.641	0.073585517	0
119283	2	30	5	5	3	3.4	2	53.2	159.4	20.9	75.4	2	2	2	0	0	1	0	0	0	0	0	0	1	4.94	NA	0.754	1.594	0.078709955	0
100876	1	77	5	3	3	0.91	2	77.4	163.8	28.8	102.2	2	2	2	0	1	1	1	1	1	1	0	1	7	7.05	3	1.022	1.638	0.084989568	0
116703	2	42	4	4	3	0.99	2	86.6	162	33	108.1	2	2	2	0	0	1	1	1	1	1	1	0	6	6.77	NA	1.081	1.62	0.082551612	0
101865	2	53	4	4	3	1.24	2	82.7	180	25.5	98.7	2	2	2	2	3	2	2	1	3	2	1	0	16	6.38	1	0.987	1.8	0.084915593	1
118450	1	21	3	5	3	5	2	75.4	168.4	26.6	94	2	2	2	0	0	0	0	0	0	0	1	0	1	5.94	3	0.94	1.684	0.081289737	0
97635	2	56	2	5	3	4.08	2	67.8	151.6	29.5	84.6	2	2	2	0	0	0	1	0	0	0	0	0	1	5.88	NA	0.846	1.516	0.071967997	0
135747	2	40	3	2	3	NA	2	68.7	163.2	25.8	92.2	2	2	2	0	0	0	0	0	0	0	0	0	0	5.77	NA	0.922	1.632	0.08265917	0
109730	2	29	4	4	3	0.61	2	103.6	162.9	39	122	2	2	2	0	1	1	1	1	1	0	0	0	5	5.66	NA	1.22	1.629	0.083116941	0
115959	1	20	1	4	3	0.39	2	66.8	180.3	20.5	76.7	2	2	2	1	1	1	1	0	1	1	0	0	6	5.61	NA	0.767	1.803	0.076259671	0
115825	2	22	2	4	3	2.65	2	78.1	158.2	31.2	95.5	2	2	2	0	0	0	0	0	0	0	0	0	0	5.61	NA	0.955	1.582	0.076612048	0
111242	1	20	4	2	3	NA	2	61	173.1	20.4	69.6	2	2	2	0	0	0	0	0	0	0	0	0	0	5.5	NA	0.696	1.731	0.070855559	0
134696	1	29	3	5	3	NA	2	80.2	171.5	27.3	86.2	2	2	2	2	2	1	0	1	2	0	0	1	9	5.33	NA	0.862	1.715	0.072599468	0
116178	1	20	4	3	3	0.74	2	66.8	175.9	21.6	75	2	2	2	0	0	0	0	0	0	0	0	0	0	5.27	1	0.75	1.759	0.072910908	0
131225	2	32	4	4	3	0.42	2	75.8	160.3	29.5	92.3	2	2	2	0	0	0	0	0	0	0	0	0	0	5.22	1	0.923	1.603	0.076357833	0
120131	1	50	3	4	3	1.4	2	54.7	172.4	18.4	77.9	2	2	2	0	0	0	1	0	0	0	0	0	1	5.16	1	0.779	1.724	0.085124965	0
109549	1	22	3	4	3	3.52	2	108.3	174.1	35.7	114	2	2	2	0	0	1	0	0	0	0	0	0	1	5.16	NA	1.14	1.741	0.079688072	0
124710	2	22	3	4	3	1.71	2	58.7	164.5	21.7	76.7	2	2	2	0	0	0	0	0	0	0	0	0	0	5.16	NA	0.767	1.645	0.076866881	0
117278	2	33	3	3	3	1.73	2	71.8	167.3	25.7	95.2	2	2	2	1	1	2	3	1	1	1	1	0	11	5.11	1	0.952	1.673	0.084514955	1
118816	1	26	4	3	3	1.76	2	86.5	185.3	25.2	86.9	2	2	2	1	1	0	0	0	0	1	0	0	3	5	NA	0.869	1.853	0.074270276	0
110155	1	22	4	3	3	1.72	2	90.3	187.4	25.7	90	2	2	2	0	0	0	0	0	2	0	0	0	2	4.94	NA	0.9	1.874	0.075492238	0
130645	2	47	2	4	3	0.39	2	55.4	170.3	19.1	72.3	2	2	2	0	0	0	0	0	0	0	0	0	0	4.94	NA	0.723	1.703	0.077536953	0
122497	2	27	4	5	3	3.44	2	49.5	163.4	18.5	65	2	2	2	0	0	1	0	0	0	0	0	0	1	4.88	NA	0.65	1.634	0.072695274	0
123587	2	43	3	1	3	0.71	2	53	167.5	18.9	72.5	2	2	2	0	1	1	1	0	1	0	0	0	4	4.83	1	0.725	1.675	0.078950715	0
116834	1	30	4	4	3	4.07	2	107.3	177	34.2	110.4	2	2	2	0	0	0	0	0	0	0	0	0	0	4.83	NA	1.104	1.77	0.078758669	0
116121	2	34	4	3	3	0.69	2	75.4	157.7	30.3	97.9	2	2	2	0	0	0	0	0	0	0	0	0	0	4.83	3	0.979	1.577	0.08021183	0
120239	2	23	4	3	3	1.77	2	70.6	148.4	32.1	97	2	2	2	0	1	0	0	0	0	0	0	0	1	4.77	NA	0.97	1.484	0.078834823	0
115785	2	22	4	4	3	1.79	2	64.7	160.8	25	74.9	2	2	2	0	0	0	0	0	0	0	0	0	0	4.55	NA	0.749	1.608	0.069084209	0
113576	1	43	5	4	3	4.07	2	78.9	175.3	25.7	92.7	2	2	2	0	0	0	0	1	0	0	0	0	1	6.49	1	0.927	1.753	0.0803958	0
141595	2	43	3	5	3	NA	2	54.1	174.4	17.8	69	2	2	2	0	0	2	2	2	0	1	0	0	7	6.33	NA	0.69	1.744	0.076641239	0
133786	2	71	3	5	3	0.06	2	99.6	165.6	36.3	114.8	2	2	2	0	0	1	0	1	0	0	0	0	2	6.05	NA	1.148	1.656	0.081371809	0
141041	2	55	1	4	3	0.43	2	64.4	144.9	30.7	99.4	2	2	2	0	2	0	2	0	0	0	0	0	4	6	NA	0.994	1.449	0.084222205	0
116833	2	30	1	4	3	0.92	2	78.9	173.9	26.1	93.1	2	2	2	0	1	1	1	0	1	1	0	0	5	5.88	3	0.931	1.739	0.080236668	0
113951	2	36	4	5	3	2.2	2	110.7	159.2	43.7	112.7	2	2	2	0	0	0	0	0	0	0	0	0	0	5.88	NA	1.127	1.592	0.071994297	0
120198	1	29	1	4	3	0.15	2	127.3	181.3	38.7	131.4	2	2	2	1	0	0	0	0	1	0	0	0	2	5.77	NA	1.314	1.813	0.085294787	0
134082	1	48	1	3	3	NA	2	74.9	170.6	25.7	90.5	2	2	2	0	0	0	0	0	0	0	0	0	0	5.77	NA	0.905	1.706	0.079561626	0
119547	1	62	3	4	3	2.8	2	100	174.8	32.7	122.8	2	2	2	0	0	1	2	0	0	2	1	0	6	5.72	3	1.228	1.748	0.090829966	0
123783	1	21	4	3	3	NA	2	77	178.4	24.2	84.5	2	2	2	0	0	0	0	1	1	0	0	0	2	5.72	NA	0.845	1.784	0.075616349	0
123265	2	22	4	5	3	0.4	2	58.3	160.9	22.5	73.5	2	2	2	0	0	1	0	0	1	0	0	0	2	5.61	NA	0.735	1.609	0.07270333	0
111488	1	21	4	4	3	1.61	2	80.3	187.5	22.8	76.3	2	2	2	0	0	0	0	0	0	0	0	0	0	5.61	NA	0.763	1.875	0.069300123	0
139388	2	42	3	5	3	2.94	2	65.6	168.9	23	85.2	2	2	2	0	0	1	2	0	1	0	0	0	4	5.5	3	0.852	1.689	0.081059928	0
114990	2	28	4	4	3	2.32	2	105.4	173.9	34.9	117.6	2	2	2	0	0	0	0	0	0	0	0	0	0	5.5	NA	1.176	1.739	0.083503994	0
120553	2	32	5	4	3	1.12	2	72.9	161.5	28	93	2	2	2	2	3	3	3	1	2	3	0	0	17	5.44	NA	0.93	1.615	0.079364204	1
97456	2	38	4	5	3	0.62	2	76.3	169.7	26.5	82.7	2	2	2	0	0	0	0	0	0	0	0	0	0	5.44	NA	0.827	1.697	0.071422329	0
117291	2	21	5	4	3	1.64	2	66.4	161.7	25.4	81.4	2	2	2	0	1	3	1	0	0	0	0	0	5	5.38	NA	0.814	1.617	0.074082151	0
117529	1	36	5	5	3	0.5	2	71.1	173.9	23.5	83	2	2	2	0	0	0	0	0	0	0	0	0	0	5.38	NA	0.83	1.739	0.076715489	0
122578	2	22	1	4	3	1.52	2	84	159.7	32.9	95.7	2	2	2	0	0	0	0	0	0	0	0	0	0	5.38	NA	0.957	1.597	0.073755693	0
134487	1	23	3	3	3	NA	2	117.1	168.7	41.1	127.4	2	2	2	0	0	0	1	1	0	0	0	0	2	5.33	NA	1.274	1.687	0.08236019	0
142048	1	21	5	3	3	2.16	2	79.3	182.9	23.7	82.7	2	2	2	1	1	1	1	1	1	2	1	0	9	5.22	NA	0.827	1.829	0.074113916	0
140112	2	22	2	4	3	1.4	2	64.7	166.6	23.3	80	2	2	2	0	0	1	0	3	0	0	0	0	4	5.22	NA	0.8	1.666	0.075976953	0
123475	2	26	4	4	3	2.33	2	130.3	171.7	44.2	123.3	2	2	2	0	1	0	0	1	0	0	0	0	2	5.22	NA	1.233	1.717	0.075271358	0
124524	2	31	4	2	3	2.43	2	44.6	168.5	15.7	63.2	2	2	2	0	0	1	1	1	0	0	0	0	3	5.16	1	0.632	1.685	0.07765165	0
119950	1	37	4	4	3	1.62	2	57.7	172.9	19.3	69.5	2	2	2	0	0	0	0	0	0	0	0	0	0	5.05	NA	0.695	1.729	0.073459692	0
121673	2	20	1	3	3	1.7	2	54.3	154.8	22.7	76.1	2	2	2	0	0	0	0	1	0	0	0	0	1	5	NA	0.761	1.548	0.076292517	0
140311	2	25	2	5	3	1.47	2	110.2	163	41.5	121.7	2	2	2	0	1	0	1	0	1	1	0	0	4	4.94	NA	1.217	1.63	0.079523969	0
121576	2	55	3	5	3	5	2	75.1	168.1	26.6	100.5	2	2	2	0	0	3	1	0	0	0	0	0	4	4.83	NA	1.005	1.681	0.086988354	0
116844	2	27	5	5	3	0.56	2	52.7	156.3	21.6	76.1	2	2	2	0	0	0	0	0	0	0	0	0	0	4.83	NA	0.761	1.563	0.078481868	0
123431	2	24	5	5	3	5	2	50.4	153	21.5	69.5	2	2	2	0	0	0	0	0	0	0	0	0	0	4.83	NA	0.695	1.53	0.072668598	0
138395	2	39	3	5	3	5	2	71.9	177.6	22.8	93	2	2	2	1	0	1	2	0	1	2	1	0	8	4.77	NA	0.93	1.776	0.086790376	0
136115	2	20	2	4	3	2.13	2	68.3	151.2	29.9	92.7	2	2	2	0	1	1	1	1	2	0	0	0	6	4.77	NA	0.927	1.512	0.078256973	0
123048	2	52	4	5	3	3.4	2	93.3	161.4	35.8	109.5	2	2	2	0	2	0	0	0	0	0	0	0	2	4.77	1	1.095	1.614	0.079348795	0
102947	1	75	4	5	3	4.28	2	73.2	170.4	25.2	94	2	2	2	0	0	0	1	0	0	0	0	0	1	4.72	3	0.94	1.704	0.083777237	0
110307	1	27	3	3	3	1.32	1	69.8	171.8	23.6	87	2	2	2	0	0	0	1	0	0	0	0	0	1	5.5	1	0.87	1.718	0.080673891	0
121493	1	27	4	4	3	4.16	1	101.5	185.4	29.5	97	2	2	2	0	0	0	0	0	0	0	0	0	0	4.88	NA	0.97	1.854	0.074616612	0
119424	2	20	4	3	3	NA	1	46.4	168.2	16.4	66.3	2	2	2	0	2	1	3	3	0	0	2	0	11	5.11	1	0.663	1.682	0.079196253	1
140855	2	27	3	3	3	NA	1	162.5	180.2	50	153.4	2	2	2	1	1	2	1	3	1	1	0	0	10	5.05	NA	1.534	1.802	0.084197907	0
120829	2	53	3	4	3	1.66	1	120.9	151.3	52.8	143.8	2	2	2	0	0	0	1	0	0	0	0	0	1	6.16	1	1.438	1.513	0.083064759	0
120894	2	22	5	4	3	5	1	132.2	171.6	44.9	130.7	2	2	2	3	3	2	3	1	3	1	0	1	17	6.11	3	1.307	1.716	0.07898041	1
120749	1	31	5	3	3	2.03	1	106.9	172.1	36.1	130.2	2	2	2	2	2	0	2	1	1	0	0	0	8	5.94	NA	1.302	1.721	0.090862026	0
100715	2	51	3	3	3	1.49	1	89	163.3	33.4	98.3	2	2	2	3	3	3	3	3	3	3	3	1	25	5.88	1	0.983	1.633	0.0741702	1
122537	1	31	3	2	3	NA	1	88.4	176	28.5	102.1	2	2	2	0	0	0	0	1	0	2	0	0	3	5.44	NA	1.021	1.76	0.082484593	0
118023	1	20	2	4	3	NA	1	50.9	174.7	16.7	69.5	2	2	2	1	1	3	1	1	2	0	3	0	12	5.05	NA	0.695	1.747	0.080481125	1
139728	2	31	2	2	3	1.44	1	87.4	165	32.1	108.1	2	2	2	1	1	0	0	0	0	0	0	0	2	5.05	3	1.081	1.65	0.083319573	0
120325	2	21	1	2	3	0.8	1	72.8	151.8	31.6	92.5	2	2	2	0	0	0	0	0	0	1	0	0	1	5	NA	0.925	1.518	0.075112888	0
133044	2	25	1	4	3	1.44	1	76.7	160	30	103.8	2	2	2	0	0	0	0	0	0	0	0	0	0	4.83	NA	1.038	1.6	0.084994311	0
135504	2	27	4	4	3	2.02	1	114.3	165.8	41.6	127.1	2	2	2	1	0	2	3	0	0	0	0	0	6	12.6	1	1.271	1.658	0.082216263	0
96308	1	53	1	1	3	0.12	1	84.2	165.2	30.9	106.5	2	2	2	0	2	0	3	0	0	0	0	0	5	6.83	3	1.065	1.652	0.084147057	0
138034	1	29	3	4	3	2.88	1	91.6	175.8	29.6	101.5	2	2	2	2	3	1	1	0	1	2	0	1	11	5.66	3	1.015	1.758	0.080001009	1
140347	2	34	3	3	3	2.33	1	74.2	160	29	97.3	2	2	2	2	1	3	2	1	1	1	0	0	11	5.66	NA	0.973	1.6	0.081493102	1
112693	1	20	1	3	3	1.36	1	89.9	176.6	28.8	97.2	2	2	2	0	0	0	0	0	0	0	0	0	0	5.5	NA	0.972	1.766	0.077847127	0
120737	2	20	2	4	3	0.41	1	86.5	157.2	35	112.5	2	2	2	0	0	1	1	1	1	1	3	0	8	5.27	NA	1.125	1.572	0.08385859	0
109332	1	33	2	2	3	NA	1	113	184.4	33.2	115.8	2	2	2	0	0	2	3	3	3	3	3	0	17	4.88	NA	1.158	1.844	0.082553605	1
136817	2	32	2	2	3	3.92	1	76.8	161.3	29.5	89.1	2	2	2	0	1	1	0	1	1	0	0	1	5	7.94	NA	0.891	1.613	0.073481697	0
135561	1	59	3	2	3	1.55	1	138.7	173.3	46.2	141.4	2	2	2	0	0	0	1	0	0	0	0	0	1	6.83	1	1.414	1.733	0.083423578	0
141827	1	20	4	3	3	2.17	1	73.8	174.8	24.2	83.2	2	2	2	0	0	0	1	1	0	0	0	0	2	6.22	NA	0.832	1.748	0.075215792	0
99230	2	61	5	4	3	NA	1	90.4	164.5	33.4	103.1	2	2	2	0	0	0	0	0	0	0	0	0	0	6.05	NA	1.031	1.645	0.07750768	0
113761	1	25	5	2	3	2.21	1	82.4	179.9	25.5	90.1	2	2	2	0	0	0	0	0	0	0	0	0	0	5.77	1	0.901	1.799	0.077538207	0
132572	1	42	3	4	3	3.02	1	83.4	174.8	27.3	97.6	2	2	2	0	0	0	0	1	0	0	0	0	1	5.72	NA	0.976	1.748	0.08142117	0
141834	1	40	2	5	3	NA	1	80.8	173.8	26.7	93.8	2	2	2	0	0	0	0	0	0	0	0	0	0	5.72	NA	0.938	1.738	0.079647188	0
123118	2	27	4	4	3	NA	1	70.9	163.7	26.5	95.4	2	2	2	1	0	2	1	0	0	1	0	0	5	5.33	NA	0.954	1.637	0.083886766	0
120661	2	20	3	3	3	0.08	1	57.4	163.4	21.5	71.8	2	2	2	0	0	0	0	0	0	0	0	0	0	5.16	NA	0.718	1.634	0.072645064	0
141167	1	30	2	4	3	NA	1	58.4	174.1	19.3	72	2	2	2	0	0	0	0	0	0	0	0	0	0	5.11	1	0.72	1.741	0.075839403	0
121937	1	22	4	4	3	NA	1	124.9	189.6	34.7	114.2	2	2	2	0	0	0	0	0	0	0	0	0	0	5.05	NA	1.142	1.896	0.077957988	0
120451	2	21	1	4	3	4.31	1	72.3	175.8	23.4	86.1	2	2	2	0	0	1	2	1	0	0	0	0	4	4.77	NA	0.861	1.758	0.079374891	0
140384	2	62	5	5	3	2.25	1	105.2	166.6	37.9	109.8	2	2	2	0	0	0	0	0	0	0	0	0	0	4.61	NA	1.098	1.666	0.075394333	0
130966	2	51	3	5	3	5	1	51.2	160.3	19.9	75.4	2	2	2	0	0	0	0	0	0	0	0	0	0	4.61	NA	0.754	1.603	0.081096579	0
133340	2	80	3	5	3	4.05	1	60.3	162.6	22.8	84	2	2	2	0	0	3	1	1	0	1	0	0	6	6.61	NA	0.84	1.626	0.08192739	0
116290	2	31	4	4	3	1.18	1	52.6	151.8	22.8	81.6	2	2	2	0	0	0	0	0	0	0	0	0	0	6.61	NA	0.816	1.518	0.08236911	0
118655	2	58	3	1	3	0.78	1	104	158.6	41.3	117.9	2	2	2	1	1	2	3	1	0	0	0	0	8	6.33	3	1.179	1.586	0.078354182	0
141732	1	65	3	4	3	3.77	1	81.8	177.7	25.9	96.6	2	2	2	0	0	0	0	0	0	0	0	0	0	6.27	NA	0.966	1.777	0.082781553	0
98907	1	56	1	5	3	1.69	1	77.2	177.2	24.6	93.3	2	2	2	0	0	2	1	0	0	0	0	0	3	6.22	NA	0.933	1.772	0.082862821	0
116226	1	25	3	3	3	5	1	72.3	171.7	24.5	85.6	2	2	2	0	0	0	0	0	0	0	0	0	0	6.05	3	0.856	1.717	0.077442238	0
120022	1	56	3	4	3	3.85	1	68.1	174.5	22.4	88	2	2	2	0	0	0	3	0	0	0	0	0	3	6	3	0.88	1.745	0.083833889	0
116164	2	33	5	3	3	2.2	1	91.5	167.7	32.5	106.2	2	2	2	0	0	1	2	0	0	0	0	0	3	5.94	NA	1.062	1.677	0.080525929	0
117168	2	44	5	3	3	1.02	1	85.6	166.5	30.9	107	2	2	2	0	0	1	1	0	0	0	0	0	2	5.94	NA	1.07	1.665	0.084211423	0
112972	2	26	4	3	3	NA	1	111.9	162.1	42.6	117.2	2	2	2	3	3	2	3	2	3	0	0	0	16	5.83	1	1.172	1.621	0.075468034	1
122722	2	22	3	3	3	1.47	1	102.1	164	38	125.1	2	2	2	0	0	0	0	0	0	0	0	0	0	5.72	NA	1.251	1.64	0.08642638	0
135792	2	37	3	2	3	1.7	1	105.8	160.1	41.3	119.5	2	2	2	0	0	0	1	1	0	0	0	0	2	5.61	NA	1.195	1.601	0.0790446	0
123723	1	25	5	4	3	3.75	1	67.9	167.8	24.1	86.3	2	2	2	0	0	0	0	0	0	0	0	0	0	5.61	NA	0.863	1.678	0.079849118	0
130395	2	33	5	3	3	1.1	1	138.4	159.2	54.6	142.5	2	2	2	1	1	2	3	3	1	2	1	0	14	5.55	NA	1.425	1.592	0.078472033	1
115313	2	59	4	4	3	3.29	1	120.1	175.7	38.9	115	2	2	2	0	0	1	1	0	0	0	0	0	2	5.55	NA	1.15	1.757	0.075569328	0
116264	2	39	3	5	3	5	1	110.2	159.3	43.4	119	2	2	2	0	0	1	1	0	0	0	0	0	2	5.55	NA	1.19	1.593	0.076344763	0
117817	2	54	2	4	3	3.73	1	98.1	158	39.3	108.7	2	2	2	0	0	0	0	0	0	1	1	0	2	5.5	NA	1.087	1.58	0.074812236	0
102772	1	56	3	4	3	NA	1	101.8	176.2	32.8	116.4	2	2	2	0	0	3	1	0	0	0	0	0	4	5.5	NA	1.164	1.762	0.085579051	0
139561	1	28	5	5	3	3.09	1	81.3	173.5	27	87.2	2	2	2	0	0	1	1	0	0	0	0	0	2	5.5	NA	0.872	1.735	0.073557039	0
133113	2	37	3	3	3	NA	1	119.4	174.5	39.2	128.7	2	2	2	0	1	1	1	0	1	0	0	0	4	5.44	NA	1.287	1.745	0.084428703	0
119537	1	22	1	3	3	1.37	1	65.1	183.3	19.4	76.2	2	2	2	0	3	0	0	0	0	0	3	0	6	5.38	NA	0.762	1.833	0.077954152	0
123781	2	25	4	3	3	2.77	1	75.7	163	28.5	94.2	2	2	2	0	1	1	1	0	0	0	0	0	3	5.38	NA	0.942	1.63	0.079078883	0
111939	1	46	3	4	3	2.03	1	78.9	181	24.1	94	2	2	2	0	0	1	1	0	0	0	0	0	2	5.38	NA	0.94	1.81	0.083742105	0
111536	1	26	5	5	3	5	1	68.2	171.4	23.2	84	2	2	2	0	0	0	1	0	0	0	0	0	1	5.38	NA	0.84	1.714	0.078876668	0
135173	1	58	3	2	3	0.74	1	61.1	172.7	20.5	82.7	2	2	2	3	3	3	3	3	3	3	3	0	24	5.33	1	0.827	1.727	0.084014987	1
138359	2	20	3	3	3	1.89	1	103.1	171.7	35	108.5	2	2	2	0	0	0	0	0	0	1	0	0	1	5.33	NA	1.085	1.717	0.077386623	0
124558	2	21	4	3	3	0.59	1	92.3	153.7	39.1	103.7	2	2	2	0	0	3	2	0	1	0	0	0	6	5.27	NA	1.037	1.537	0.072609033	0
95495	1	75	3	4	3	1.49	1	81.3	166.6	29.3	108.4	2	2	2	0	0	0	1	0	0	0	0	0	1	5.27	3	1.084	1.666	0.08836495	0
118942	2	30	5	5	3	NA	1	53.6	160.1	20.9	73.7	2	2	2	0	0	0	0	0	0	0	0	0	0	5.27	NA	0.737	1.601	0.076766952	0
123856	1	26	5	5	3	4.93	1	93.7	185.1	27.3	91.5	2	2	2	0	0	0	1	0	0	0	0	0	1	5.22	NA	0.915	1.851	0.074178171	0
113578	1	26	4	5	3	2.74	1	76	176.2	24.5	82.7	2	2	2	0	0	1	0	0	0	0	0	0	1	5.22	NA	0.827	1.762	0.073857029	0
131544	2	27	4	3	3	1.44	1	131.1	152	56.7	130.7	2	2	2	0	0	0	0	0	0	0	0	0	0	5.22	NA	1.307	1.52	0.071828769	0
122929	2	26	3	4	3	5	1	71.1	157.7	28.6	90.2	2	2	2	1	1	2	2	1	2	0	1	1	11	5.16	1	0.902	1.577	0.076803321	1
100257	2	55	5	5	3	1.07	1	75.6	162.5	28.6	93.8	2	2	2	0	0	0	0	0	0	0	0	0	0	5.16	NA	0.938	1.625	0.078680202	0
117357	2	22	5	4	3	NA	1	47.2	150.7	20.8	73	2	2	2	0	0	1	1	0	0	0	0	0	2	5.05	NA	0.73	1.507	0.0786244	0
135539	2	73	2	5	3	0.73	1	69.7	154.9	29	94.3	2	2	2	1	1	0	1	0	0	0	0	0	3	5.05	NA	0.943	1.549	0.080270133	0
137760	1	20	1	2	3	NA	1	117.6	175.8	38.1	122.6	2	2	2	0	1	1	0	0	3	0	0	1	6	5	3	1.226	1.758	0.081664076	0
123273	2	20	4	4	3	1.14	1	84.5	162.4	32	102.4	2	2	2	0	0	1	1	1	0	0	0	0	3	5	NA	1.024	1.624	0.079721163	0
120794	1	51	4	2	3	1.22	1	59.6	170.2	20.6	70.1	2	2	2	0	2	1	2	0	0	0	0	0	5	5	NA	0.701	1.702	0.071503411	0
110018	2	20	3	3	3	1.99	1	49.4	169.3	17.2	69.9	2	2	2	1	0	0	0	0	0	0	0	0	1	5	NA	0.699	1.693	0.080623763	0
111007	1	26	3	3	3	NA	1	64.6	171.4	22	85.7	2	2	2	0	0	1	0	0	0	0	0	0	1	4.88	3	0.857	1.714	0.083373294	0
136461	2	25	4	4	3	2.39	1	65.1	162	24.8	79.9	2	2	2	2	3	2	3	2	2	2	0	1	17	4.66	NA	0.799	1.62	0.073816733	1
117975	2	22	3	3	3	NA	1	103.9	168	36.8	125.8	2	2	2	0	0	0	0	0	0	0	0	0	0	4.61	NA	1.258	1.68	0.087725824	0
138873	2	40	2	3	3	0.59	1	62.1	148.8	28	100.9	2	2	2	1	2	2	1	1	2	1	1	0	11	4	1	1.009	1.488	0.089705213	1
137508	1	79	3	1	3	1.89	NA	81	169.9	28.1	113.7	2	2	2	1	0	0	0	0	0	0	0	0	1	8.6	3	1.137	1.699	0.094375564	0
119707	1	20	5	3	3	1.55	NA	119.6	177.3	38	119	2	2	2	0	0	0	1	0	0	0	0	0	1	6.77	NA	1.19	1.773	0.079068505	0
135900	2	61	4	4	3	NA	NA	118	160.3	45.9	127.1	2	2	2	0	0	1	1	0	0	0	0	0	2	6.49	NA	1.271	1.603	0.078307555	0
124373	2	27	4	2	3	0.07	NA	99.1	160.6	38.4	119.3	2	2	2	0	0	0	0	0	0	0	0	0	0	6.33	NA	1.193	1.606	0.082707874	0
116874	1	20	4	3	3	0.08	NA	56.2	170.5	19.3	63.4	2	2	2	0	0	3	1	0	0	0	0	0	4	6.05	NA	0.634	1.705	0.067482142	0
116410	2	20	1	3	3	NA	NA	85.3	161.8	32.6	87.9	2	2	2	0	0	0	0	0	0	0	0	0	0	6.05	NA	0.879	1.618	0.067715468	0
137569	1	20	3	3	3	NA	NA	85.3	170.2	29.4	100	2	2	2	0	0	1	1	0	1	1	0	0	4	5.94	3	1	1.702	0.080467777	0
94177	2	59	1	5	3	1.64	NA	54.9	145.7	25.9	85.7	2	2	2	0	0	0	0	0	0	0	0	0	0	5.88	NA	0.857	1.457	0.081105668	0
116613	1	26	5	5	3	3.45	NA	80.1	166.9	28.8	87.9	2	2	2	0	0	1	0	0	0	1	0	0	2	5.83	1	0.879	1.669	0.072415641	0
138811	1	21	3	3	3	5	NA	85.3	171	29.2	100.2	2	2	2	0	0	0	0	0	0	0	3	0	3	5.77	NA	1.002	1.71	0.080806773	0
111605	1	25	5	5	3	5	NA	82.8	168.3	29.2	101.9	2	2	2	0	0	0	0	0	0	0	0	0	0	5.72	NA	1.019	1.683	0.082834304	0
117517	1	23	5	4	3	1.79	NA	79.6	168.6	28	96.8	2	2	2	0	0	0	0	0	0	0	0	0	0	5.66	NA	0.968	1.686	0.080848981	0
123643	2	24	4	3	3	0.97	NA	74	159.8	29	95.8	2	2	2	0	0	0	0	0	0	2	0	0	2	5.61	NA	0.958	1.598	0.08028698	0
136439	2	20	5	3	3	5	NA	58.6	174.3	19.3	77.1	2	2	2	0	0	2	1	0	1	0	0	0	4	5.61	NA	0.771	1.743	0.081164754	0
112256	1	30	4	4	3	1.18	NA	58.9	163.6	22	70.5	2	2	2	0	0	0	0	0	0	0	0	0	0	5.55	NA	0.705	1.636	0.070201924	0
110798	1	25	5	5	3	5	NA	79.6	185.8	23.1	87.2	2	2	2	0	0	0	1	0	0	0	0	1	2	5.5	NA	0.872	1.858	0.078871296	0
111719	1	23	2	4	3	0.41	NA	64.7	179.8	20	78.5	2	2	2	1	0	0	0	0	0	0	0	0	1	5.5	NA	0.785	1.798	0.079455046	0
117053	1	22	4	2	3	1.2	NA	68.1	179.6	21.1	84.5	2	2	2	0	0	0	0	0	0	0	0	0	0	5.5	1	0.845	1.796	0.082574998	0
114890	1	20	4	2	3	1.69	NA	80.8	171.7	27.4	90.3	2	2	2	0	0	0	0	0	0	0	0	0	0	5.5	NA	0.903	1.717	0.075823221	0
135830	1	41	2	3	3	0.74	NA	43	156.4	17.6	63.5	2	2	2	0	0	0	0	0	0	0	0	0	0	5.5	NA	0.635	1.564	0.075043585	0
97446	1	52	1	1	3	2.02	NA	70.5	164.3	26.1	97.2	2	2	2	1	1	1	1	1	1	0	1	1	8	5.44	NA	0.972	1.643	0.086182776	0
113317	1	20	4	2	3	NA	NA	60.8	187.9	17.2	68.8	2	2	2	0	0	0	0	0	0	1	0	0	1	5.44	NA	0.688	1.879	0.075325048	0
111163	1	22	3	4	3	5	NA	90.7	173.6	30.1	108.3	2	2	2	0	0	3	2	3	0	0	0	0	8	5.44	NA	1.083	1.736	0.084945935	0
135498	2	44	3	5	3	5	NA	65.5	165.1	24	75.7	2	2	2	0	0	0	0	0	0	0	0	0	0	5.44	NA	0.757	1.651	0.070807867	0
139871	2	35	4	2	3	0.3	NA	64	153.3	27.2	79.1	2	2	2	1	0	0	0	0	0	0	0	0	1	5.38	NA	0.791	1.533	0.070636006	0
121779	1	24	4	4	3	1.44	NA	84.6	178.2	26.6	81.9	2	2	2	0	0	0	0	0	0	0	0	0	0	5.38	NA	0.819	1.782	0.068850795	0
101308	2	25	3	5	3	4.81	NA	76.9	171.4	26.2	85.6	2	2	2	0	0	0	0	0	0	0	0	0	0	5.38	NA	0.856	1.714	0.074119787	0
118276	2	31	5	4	3	2.28	NA	90.6	168.7	31.8	106	2	2	2	0	0	0	0	0	0	0	0	0	0	5.38	NA	1.06	1.687	0.081307432	0
109731	2	21	2	3	3	0.41	NA	59.9	156.9	24.3	82	2	2	2	0	0	0	0	0	0	0	0	0	0	5.38	NA	0.82	1.569	0.078030585	0
116822	2	20	3	4	3	3.79	NA	47.4	158.1	19	72	2	2	2	0	0	1	1	0	0	0	0	0	2	5.33	NA	0.72	1.581	0.080420017	0
139509	1	20	3	4	3	2.88	NA	95.9	186.4	27.6	95.5	2	2	2	0	0	0	0	0	0	0	0	0	0	5.33	NA	0.955	1.864	0.076590404	0
135458	1	30	4	5	3	2.88	NA	60	180.3	18.5	70.2	2	2	2	0	0	0	0	0	0	0	0	0	0	5.33	NA	0.702	1.803	0.074740861	0
130619	1	27	5	3	3	0.87	NA	81.7	176	26.4	94.4	2	2	2	0	0	0	0	0	0	0	0	0	0	5.33	3	0.944	1.76	0.080256406	0
135445	2	37	1	1	3	1.61	NA	76.3	153.5	32.4	103.1	2	2	2	0	0	0	1	0	0	1	0	0	2	5.27	NA	1.031	1.535	0.081879366	0
115915	1	37	3	5	3	NA	NA	72.5	175.4	23.6	92	2	2	2	2	1	1	1	0	9	0	0	0	14	5.27	1	0.92	1.754	0.084430306	1
113930	2	20	4	3	3	NA	NA	70.1	162.1	26.7	87.4	2	2	2	1	1	0	0	0	0	0	0	0	2	5.27	NA	0.874	1.621	0.076844434	0
139758	2	56	5	2	3	0.75	NA	54.8	165.2	20.1	80.4	2	2	2	1	0	0	0	0	0	0	0	0	1	5.27	NA	0.804	1.652	0.084616227	0
114652	1	23	3	3	3	1.22	NA	71.7	178.7	22.5	81	2	2	2	0	0	0	0	0	0	0	0	0	0	5.27	NA	0.81	1.787	0.076026978	0
135638	2	30	3	5	3	3.83	NA	81.4	173.7	27	102.2	2	2	2	2	2	2	3	1	2	2	1	0	15	5.22	NA	1.022	1.737	0.086160553	1
119207	2	45	5	5	3	3.15	NA	67.8	166.6	24.4	81.5	2	2	2	0	0	0	0	1	0	0	0	0	1	5.22	NA	0.815	1.666	0.075057407	0
111744	2	41	4	5	3	1.18	NA	69.1	162.6	26.1	86.4	2	2	2	0	0	0	0	0	0	0	0	0	0	5.22	NA	0.864	1.626	0.077006337	0
124273	2	25	5	3	3	2.43	NA	62.5	147.7	28.6	87.1	2	2	2	3	1	2	3	2	0	0	3	0	14	5.16	NA	0.871	1.477	0.076633245	1
124398	1	33	4	4	3	1.77	NA	87.8	180.2	27	87.6	2	2	2	0	0	0	0	0	0	0	0	0	0	5.16	NA	0.876	1.802	0.072507712	0
132356	1	49	1	1	3	0.06	NA	46.4	140.6	23.5	73.8	2	2	2	2	3	3	0	0	3	3	1	2	17	5.11	NA	0.738	1.406	0.075860982	1
134054	2	60	3	4	3	NA	NA	59.4	155.6	24.5	84.4	2	2	2	0	0	0	0	0	0	3	9	0	12	5.11	NA	0.844	1.556	0.080209707	1
136522	2	20	3	4	3	0.07	NA	54.5	164.3	20.2	68.5	2	2	2	0	0	0	1	0	1	0	0	0	2	5.11	NA	0.685	1.643	0.07205059	0
113407	2	61	4	3	3	NA	NA	86.2	164.3	31.9	124.2	2	2	2	0	0	0	3	0	0	0	0	0	3	5.11	NA	1.242	1.643	0.096333135	0
134234	2	20	3	2	3	1.13	NA	83.6	168.2	29.5	92	2	2	2	1	3	2	3	2	3	3	1	0	18	5	NA	0.92	1.682	0.0743008	1
134802	2	56	3	3	3	0.22	NA	62.7	167	22.5	79.6	2	2	2	0	0	1	0	0	1	1	0	0	3	5	NA	0.796	1.67	0.07728582	0
119583	2	22	5	5	3	NA	NA	52.5	150.7	23.1	72.5	2	2	2	1	0	0	1	1	0	0	0	0	3	5	NA	0.725	1.507	0.072812632	0
118259	2	20	4	3	3	NA	NA	102.4	165.6	37.3	112.1	2	2	2	0	0	1	1	0	0	0	0	0	2	5	NA	1.121	1.656	0.078031429	0
132855	2	20	3	4	3	2.92	NA	56	158.9	22.2	76.4	2	2	2	0	1	1	0	0	1	2	0	0	5	4.94	NA	0.764	1.589	0.076729569	0
118612	2	33	4	3	3	1.18	NA	53.6	154	22.6	78.2	2	2	2	1	0	0	1	1	1	0	0	0	4	4.94	NA	0.782	1.54	0.078832887	0
115006	2	29	3	4	3	3.98	NA	61.6	171.3	21	69.9	2	2	2	0	0	0	2	0	0	0	0	0	2	4.94	NA	0.699	1.713	0.070164747	0
112027	1	20	4	4	3	0.25	NA	83	185.1	24.2	77.5	2	2	2	0	0	0	0	0	0	0	0	0	0	4.94	NA	0.775	1.851	0.068085545	0
132491	1	33	4	2	3	0.74	NA	97.5	178.8	30.5	112.5	2	2	2	0	0	0	0	0	0	0	1	0	1	4.88	1	1.125	1.788	0.086185765	0
140262	2	23	3	5	3	0.04	NA	62.87	154	26.5	77.4	2	2	2	1	0	1	1	0	1	0	0	0	4	4.88	NA	0.774	1.54	0.070169764	0
114759	2	25	5	5	3	0.66	NA	52.4	159	20.7	70.5	2	2	2	0	0	0	1	0	0	0	0	0	1	4.83	NA	0.705	1.59	0.074161241	0
109809	2	20	3	4	3	5	NA	60.7	165.9	22.1	77.7	2	2	2	0	0	1	1	0	0	0	0	0	2	4.72	NA	0.777	1.659	0.07660133	0
114660	2	26	1	3	3	0.58	NA	55.7	150.4	24.6	80.3	2	2	2	0	0	0	1	1	0	3	3	0	8	4.61	NA	0.803	1.504	0.0774108	0
139667	2	37	3	5	3	4.93	NA	60.6	164.6	22.4	75.9	2	2	2	0	0	3	2	1	0	2	1	0	9	4.61	NA	0.759	1.646	0.074449454	0
114062	2	33	5	4	3	0.82	NA	98.5	157	40	120.8	2	2	2	0	0	1	0	0	0	0	0	0	1	4.55	NA	1.208	1.57	0.082428446	0
138271	2	20	4	3	3	0.46	NA	58.2	159.1	23	74.6	2	2	2	0	1	3	2	1	1	1	0	1	10	4.27	NA	0.746	1.591	0.07312825	0
124111	1	26	4	3	3	NA	NA	56.8	175.6	18.4	69.3	2	2	2	0	0	1	0	0	0	0	0	0	1	4.27	NA	0.693	1.756	0.075034172	0
123551	2	21	4	3	3	1.54	NA	73	156.7	29.7	104.2	2	2	2	0	0	0	0	0	0	0	0	0	0	3.44	NA	1.042	1.567	0.086795176	0
132692	1	44	1	2	2	2.16	1	68.7	159.2	27.1	91.6	2	2	2	0	0	0	0	0	0	0	0	0	0	14.8	3	0.916	1.592	0.080465753	0
116650	2	58	5	4	2	0.48	1	61.4	163.1	23.1	83.4	2	2	2	0	0	1	0	0	0	0	0	0	1	9.16	NA	0.834	1.631	0.080512705	0
133933	1	58	1	5	2	1.84	1	89.2	160.8	34.5	108.5	2	2	2	1	1	1	1	0	0	1	0	0	5	8.94	3	1.085	1.608	0.080737256	0
135116	1	72	3	1	2	1.18	1	86.5	166.5	31.2	105	2	2	2	0	0	0	0	0	0	0	0	0	0	8.1	NA	1.05	1.665	0.082106798	0
113482	1	67	3	3	2	2.47	1	104.7	174.3	34.5	124	2	2	2	0	0	0	0	0	0	0	0	0	0	7.55	3	1.24	1.743	0.088625819	0
100581	1	78	4	2	2	1.46	1	87.5	169.4	30.5	114.3	2	2	2	0	0	0	0	1	0	0	0	0	1	6.77	3	1.143	1.694	0.08996142	0
114950	1	78	4	2	2	1.46	1	87.5	169.4	30.5	114.3	2	2	2	0	0	0	0	1	0	0	0	0	1	6.77	3	1.143	1.694	0.08996142	0
111333	2	73	3	4	2	1.98	1	73.3	158.5	29.2	100.2	2	2	2	1	0	3	3	0	0	0	0	0	7	6.72	1	1.002	1.585	0.083932699	0
109538	2	66	3	2	2	0.95	1	73.2	155.6	30.2	104.3	2	2	2	1	2	2	2	2	7	0	0	0	16	6.11	NA	1.043	1.556	0.086220039	1
111875	2	56	5	4	2	1.18	1	73.3	161.7	28	96.8	2	2	2	0	0	1	1	1	0	0	0	0	3	6.11	3	0.968	1.617	0.08255594	0
131565	1	67	4	2	2	2.58	1	89	174.2	29.3	103.1	2	2	2	0	0	0	0	0	0	0	0	0	0	6.11	1	1.031	1.742	0.082190731	0
131912	2	60	2	3	2	1.91	1	59.8	149.5	26.8	95.2	2	2	2	1	1	1	1	1	1	0	0	0	6	6.05	NA	0.952	1.495	0.086941372	0
133686	1	63	3	4	2	3.91	1	95.8	184	28.3	108.7	2	2	2	0	0	0	0	0	0	0	0	0	0	6.05	3	1.087	1.84	0.086290505	0
110169	1	30	3	4	2	1.52	1	102.6	171.9	34.7	105.9	2	2	2	0	0	0	0	0	0	1	0	0	1	5.94	NA	1.059	1.719	0.075922711	0
112067	1	63	2	2	2	NA	1	71.6	167.3	25.6	100.6	2	2	2	0	0	0	0	0	0	0	0	0	0	5.94	NA	1.006	1.673	0.089541294	0
118693	1	51	2	4	2	3.34	1	63.1	162.1	24	82	2	2	2	0	0	0	0	0	0	0	0	0	0	5.94	NA	0.82	1.621	0.077407228	0
133713	1	80	3	3	2	2.65	1	74.2	168.3	26.2	100.8	2	2	2	2	1	1	2	1	0	1	0	0	8	5.88	3	1.008	1.683	0.088081414	0
113519	2	64	5	1	2	2.08	1	51.3	156.2	21	77	2	2	2	0	1	3	1	0	0	0	0	0	5	5.88	NA	0.77	1.562	0.080941394	0
110640	2	59	3	3	2	0.74	1	85.1	162.5	32.2	118.5	2	2	2	1	0	1	2	1	0	1	1	0	7	5.83	3	1.185	1.625	0.091844768	0
142295	2	80	3	3	2	4.66	1	94	168.5	33.1	111.2	2	2	2	0	0	1	1	0	0	0	0	0	2	5.83	NA	1.112	1.685	0.083097158	0
115538	2	48	1	2	2	NA	1	76.5	149.8	34.1	108.5	2	2	2	1	1	1	1	1	0	0	1	0	6	5.77	NA	1.085	1.498	0.084301942	0
112953	1	64	3	4	2	0.92	1	64	177.2	20.4	85.4	2	2	2	0	0	0	1	0	0	0	0	0	1	5.77	1	0.854	1.772	0.085928896	0
116846	1	52	4	3	2	2.8	1	94.1	179.5	29.2	98.8	2	2	2	0	0	0	0	0	0	0	0	0	0	5.77	NA	0.988	1.795	0.077768338	0
116120	2	71	2	2	2	1.52	1	59.6	148.5	27	93.4	2	2	2	0	0	0	0	0	0	0	0	0	0	5.77	NA	0.934	1.485	0.085161076	0
121944	2	56	3	4	2	0.16	1	82.6	166.8	29.7	97.8	2	2	2	0	3	0	0	0	1	0	0	1	5	5.72	3	0.978	1.668	0.078959283	0
137246	2	39	2	4	2	NA	1	62.9	160	24.6	92.5	2	2	2	0	0	0	0	0	0	0	0	0	0	5.72	NA	0.925	1.6	0.08645531	0
117164	2	58	1	1	2	NA	1	72.7	149.1	32.7	97.3	2	2	2	0	0	0	0	0	0	0	0	0	0	5.72	NA	0.973	1.491	0.077924768	0
139370	2	64	3	3	2	1.8	1	51.8	173	17.3	70.5	2	2	2	0	0	0	1	0	0	0	0	0	1	5.66	1	0.705	1.73	0.080131265	0
119350	2	56	1	3	2	2.31	1	48.9	160.5	19	72.1	2	2	2	0	0	0	0	0	0	0	0	0	0	5.66	1	0.721	1.605	0.079927337	0
120115	2	46	1	1	2	NA	1	46	151.8	20	71.1	2	2	2	0	0	0	0	0	0	0	0	0	0	5.66	NA	0.711	1.518	0.07832139	0
118055	2	53	4	4	2	1.04	1	136.5	165.6	49.8	126.2	2	2	2	0	0	0	1	0	0	0	0	0	1	5.61	NA	1.262	1.656	0.072450762	0
142252	1	61	3	3	2	5	1	80.6	182.8	24.1	92.1	2	2	2	3	3	3	3	1	3	3	0	3	22	5.5	NA	0.921	1.828	0.081644482	1
116145	2	31	3	4	2	0.13	1	62.7	161.2	24.1	86	2	2	2	1	1	2	3	3	0	2	0	0	12	5.5	NA	0.86	1.612	0.081184148	1
109728	2	34	3	1	2	0.89	1	157.4	163.2	59.1	154.9	2	2	2	1	1	1	1	1	0	1	0	0	6	5.5	NA	1.549	1.632	0.079915868	0
120570	1	65	4	2	2	0.7	1	62.4	167.9	22.1	89	2	2	2	0	0	0	0	1	0	0	0	0	1	5.5	1	0.89	1.679	0.087217401	0
98598	1	65	4	2	2	0.7	1	62.4	167.9	22.1	89	2	2	2	0	0	0	0	1	0	0	0	0	1	5.5	1	0.89	1.679	0.087217401	0
142015	2	73	1	3	2	1.32	1	77.1	151.6	33.5	101.8	2	2	2	2	1	3	2	3	1	1	1	0	14	5.44	NA	1.018	1.516	0.079561258	1
138613	2	58	3	4	2	0.86	1	91.7	164.4	33.9	117.7	2	2	2	3	2	3	1	1	1	0	0	0	11	5.44	3	1.177	1.644	0.087637993	1
141372	1	68	3	4	2	2.4	1	83.2	163.3	31.2	108	2	2	2	1	1	0	0	0	1	1	0	0	4	5.38	3	1.08	1.633	0.085276153	0
140226	2	46	3	4	2	3.09	1	73.1	164	27.2	104.2	2	2	2	0	0	0	1	0	0	1	0	0	2	5.38	1	1.042	1.64	0.089963538	0
116895	1	35	3	3	2	0.98	1	92.8	164.9	34.1	104.6	2	2	2	0	0	0	0	0	0	1	0	0	1	5.38	NA	1.046	1.649	0.077461358	0
133068	2	68	3	5	2	0.82	1	69.4	166.4	25.1	91.2	2	2	2	3	3	3	2	0	3	2	0	2	18	5.33	NA	0.912	1.664	0.082471209	1
134210	2	55	5	5	2	2.58	1	98.1	159.4	38.6	106.7	2	2	2	0	1	2	2	0	1	1	0	1	8	5.33	3	1.067	1.594	0.07399381	0
119211	1	80	4	2	2	0.86	1	75.2	176.1	24.2	89.7	2	2	2	0	0	0	0	0	0	0	0	0	0	5.33	NA	0.897	1.761	0.080792154	0
141678	1	55	3	3	2	0.96	1	98.8	180.7	30.3	119.4	2	2	2	1	1	2	0	0	2	0	0	1	7	5.27	1	1.194	1.807	0.091389612	0
134979	1	46	5	5	2	NA	1	79.7	172.9	26.7	91.1	2	2	2	0	0	0	0	0	0	0	0	0	0	5.27	NA	0.911	1.729	0.077555638	0
110739	2	40	3	4	2	0.73	1	68.4	161.4	26.3	88.9	2	2	2	1	2	1	1	1	1	1	2	0	10	5.22	1	0.889	1.614	0.079124837	0
111872	2	38	3	1	2	0.09	1	88	159.8	34.5	103	2	2	2	0	0	0	0	0	0	0	0	0	0	5.16	3	1.03	1.598	0.076884024	0
124312	1	47	3	4	2	1.48	1	118.6	186	34.3	112.2	2	2	2	0	0	0	0	0	0	0	0	0	0	5.11	3	1.122	1.86	0.077930412	0
133195	1	33	3	4	2	1.17	1	105.4	161.6	40.4	131.8	2	2	2	2	2	1	1	2	3	1	1	1	14	5.05	3	1.318	1.616	0.088059015	1
131301	1	35	3	4	2	0.45	1	77.9	181.2	23.7	85.4	2	2	2	0	0	0	0	0	0	0	0	0	0	5.05	3	0.854	1.812	0.076891773	0
136089	1	60	4	3	2	0.09	1	75.2	178.7	23.5	92.2	2	2	2	0	0	0	0	0	0	0	0	0	0	5.05	1	0.922	1.787	0.084066585	0
134533	2	47	3	3	2	0	1	71	166.5	25.6	82.8	2	2	2	0	0	0	0	0	1	1	2	0	4	4.94	1	0.828	1.665	0.073874844	0
135353	2	61	3	5	2	4.89	1	70.4	160.4	27.4	101	2	2	2	0	0	1	0	1	1	0	1	0	4	4.94	NA	1.01	1.604	0.08774428	0
112174	2	60	4	4	2	NA	1	65.7	163.2	24.7	89.7	2	2	2	0	0	0	3	0	0	0	0	0	3	4.94	NA	0.897	1.632	0.082788065	0
116783	1	65	2	2	2	2.12	1	61.8	168.2	21.8	93.5	2	2	2	0	1	0	1	0	0	3	0	0	5	4.77	1	0.935	1.682	0.092383473	0
101505	2	62	5	3	2	NA	1	66.6	160.6	25.8	94	2	2	2	2	0	3	0	0	2	0	0	0	7	4.77	1	0.94	1.606	0.084952327	0
119683	2	62	5	3	2	NA	1	66.6	160.6	25.8	94	2	2	2	2	0	3	0	0	2	0	0	0	7	4.77	1	0.94	1.606	0.084952327	0
118001	2	75	3	5	2	1.09	1	73.4	169.6	25.5	98.1	2	2	2	0	0	0	2	0	0	0	0	0	2	4.72	NA	0.981	1.696	0.086948607	0
142263	2	44	3	5	2	NA	1	61.3	164.8	22.6	80.4	2	2	2	0	0	0	1	0	0	0	0	0	1	4.72	NA	0.804	1.648	0.078349907	0
115187	1	63	1	3	2	NA	1	75.5	169.3	26.3	112.5	2	2	2	0	0	0	0	0	0	0	0	0	0	4.55	3	1.125	1.693	0.097765782	0
112840	2	54	4	4	2	NA	1	53.8	135.3	29.4	82.8	2	2	2	0	0	0	0	0	0	0	0	0	0	4.44	NA	0.828	1.353	0.074727976	0
139466	1	78	3	4	2	0.96	4	69.7	168.8	24.5	94.7	2	2	2	3	3	3	3	3	0	0	3	3	21	6.49	NA	0.947	1.688	0.086407817	1
118776	1	55	1	1	2	1.98	4	82.1	168.4	29	100.1	2	2	2	0	0	0	0	0	0	0	0	0	0	6.27	1	1.001	1.684	0.081720504	0
114542	2	45	3	2	2	0.72	4	59.2	157.5	23.9	80.1	2	2	2	0	0	3	3	0	0	0	0	0	6	5.83	3	0.801	1.575	0.076923724	0
119007	1	47	4	4	2	3.66	4	73.1	176.8	23.4	83.9	2	2	2	0	0	1	0	0	0	0	0	0	1	5.27	NA	0.839	1.768	0.077127678	0
110054	1	44	2	1	2	NA	4	73.5	158.1	29.4	97.5	2	2	2	0	0	1	3	1	1	3	1	0	10	6.27	NA	0.975	1.581	0.081403009	0
136891	1	31	3	4	2	1.99	4	115.4	196.6	29.9	105.2	2	2	2	0	0	0	0	0	3	0	0	0	3	5.66	1	1.052	1.966	0.077883093	0
110159	1	45	3	4	2	1.78	4	75.2	181.5	22.8	85	2	2	2	0	2	0	1	0	2	0	1	0	6	5.38	1	0.85	1.815	0.078467662	0
133360	2	55	3	5	2	5	4	51.5	161.4	19.8	83.8	2	2	2	0	0	3	0	0	0	0	0	0	3	4.61	NA	0.838	1.614	0.09012573	0
118609	2	53	1	5	2	4.28	4	62.8	163.2	23.6	97.6	2	2	2	0	1	1	0	1	1	0	3	0	7	6.61	1	0.976	1.632	0.092857091	0
110509	1	60	3	3	2	2.64	4	85.6	181.4	26	98.8	2	2	2	0	0	0	0	0	0	0	0	0	0	5.55	3	0.988	1.814	0.083583921	0
124119	1	71	4	2	2	2.1	4	54.5	173.3	18.1	73.8	2	2	2	0	2	0	0	0	0	0	0	0	2	6.61	1	0.738	1.733	0.081321372	0
96560	1	71	4	2	2	2.1	4	54.5	173.3	18.1	73.8	2	2	2	0	2	0	0	0	0	0	0	0	2	6.61	1	0.738	1.733	0.081321372	0
124618	1	69	4	4	2	NA	4	55.7	167.3	19.9	78.8	2	2	2	0	0	0	0	0	0	0	0	0	0	5.16	1	0.788	1.673	0.082961424	0
96515	1	69	4	4	2	NA	4	55.7	167.3	19.9	78.8	2	2	2	0	0	0	0	0	0	0	0	0	0	5.16	1	0.788	1.673	0.082961424	0
118579	1	72	4	2	2	1.82	4	53.9	168.7	18.9	82.6	2	2	2	0	0	0	0	2	3	3	0	0	8	4.72	NA	0.826	1.687	0.08962888	0
95588	1	72	4	2	2	1.82	4	53.9	168.7	18.9	82.6	2	2	2	0	0	0	0	2	3	3	0	0	8	4.72	NA	0.826	1.687	0.08962888	0
136634	1	69	5	2	2	2.94	4	52.9	168.5	18.6	79	2	2	2	0	0	3	1	0	0	1	0	0	5	4.66	1	0.79	1.685	0.086693228	0
121720	2	79	3	4	2	4.2	4	55	161.6	21.1	84.2	2	2	2	0	0	0	0	0	0	0	0	0	0	5.72	3	0.842	1.616	0.0867434	0
139907	1	53	1	1	2	2.58	4	58.7	161	22.6	81	2	2	2	1	1	3	1	3	1	3	1	1	15	5.5	1	0.81	1.61	0.079860702	1
111332	2	57	3	5	2	0	4	60.1	171.4	20.5	77.9	2	2	2	0	0	0	0	0	1	0	0	0	1	5.16	NA	0.779	1.714	0.079438215	0
133694	1	56	5	2	2	2.13	4	79.3	177.1	25.3	95	2	2	2	1	1	3	3	1	1	0	0	0	10	4.83	3	0.95	1.771	0.082832476	0
134607	1	59	2	3	2	1.52	4	99.2	184	29.3	106.7	2	2	2	2	0	2	0	0	0	0	0	0	4	6	NA	1.067	1.84	0.082764436	0
141408	2	42	3	5	2	NA	4	53.9	159.1	21.3	86.5	2	2	2	0	1	0	1	0	1	0	0	0	3	4.88	1	0.865	1.591	0.089247203	0
134878	1	40	3	5	2	5	4	99.8	180.9	30.5	105.5	2	2	2	0	0	0	0	1	0	0	0	0	1	5.61	NA	1.055	1.809	0.080352603	0
112617	1	35	5	4	2	1.06	4	94.3	190.5	26	89.4	2	2	2	2	1	3	1	0	0	1	1	0	9	4.61	1	0.894	1.905	0.073803076	0
133598	2	62	3	4	2	2.21	4	70.3	166.6	25.3	93	2	2	2	0	0	0	0	0	0	0	0	0	0	6.16	3	0.93	1.666	0.083604907	0
123508	1	59	3	5	2	0.75	4	83	176.6	26.6	96.5	2	2	2	0	0	0	0	0	0	0	0	0	0	5.72	NA	0.965	1.766	0.08149123	0
133028	2	79	3	3	2	5	4	92.5	160.2	36	113.1	2	2	2	1	0	0	0	0	0	0	0	0	1	5.66	NA	1.131	1.602	0.081958943	0
138232	1	70	3	3	2	2.74	4	73.1	175	23.9	91	2	2	2	0	0	0	0	0	0	0	0	0	0	5.61	1	0.91	1.75	0.082906854	0
138647	2	66	3	5	2	3.57	4	100.7	173.9	33.3	111.3	2	2	2	0	0	0	0	1	0	0	0	0	1	5	NA	1.113	1.739	0.081542224	0
109917	2	54	3	5	2	4	4	63.9	169.1	22.3	80.1	2	2	2	0	1	1	1	0	0	1	0	0	4	5.5	NA	0.801	1.691	0.077748282	0
113183	1	80	3	5	2	5	4	69	181.7	20.9	85.1	2	2	2	3	0	1	1	0	0	0	0	0	5	4.83	NA	0.851	1.817	0.083205986	0
98922	1	80	3	5	2	5	4	69	181.7	20.9	85.1	2	2	2	3	0	1	1	0	0	0	0	0	5	4.83	NA	0.851	1.817	0.083205986	0
136073	2	70	3	3	2	2.91	4	76.8	150.4	34	105	2	2	2	0	0	0	1	0	0	1	0	0	2	5.94	3	1.05	1.504	0.081579199	0
136698	2	32	2	3	2	1.31	4	68.2	158.4	27.2	92.7	2	2	2	0	0	0	0	0	0	0	0	0	0	5.66	NA	0.927	1.584	0.081437208	0
120358	1	43	4	3	2	3.32	4	112.7	179.8	34.9	116.8	2	2	2	1	1	2	1	0	1	0	0	0	6	6.22	NA	1.168	1.798	0.081563849	0
109740	1	46	4	3	2	1.2	4	92.9	182	28	104	2	2	2	0	0	0	0	0	0	1	0	0	1	6.49	NA	1.04	1.82	0.083603724	0
102889	1	47	1	4	2	0.21	4	99.9	177.8	31.6	108.8	2	2	2	2	2	2	2	1	2	0	0	0	11	6	NA	1.088	1.778	0.081634104	1
117996	1	47	1	4	2	0.21	4	99.9	177.8	31.6	108.8	2	2	2	2	2	2	2	1	2	0	0	0	11	6	NA	1.088	1.778	0.081634104	1
139383	1	61	4	2	2	NA	4	75	183.3	22.3	87	2	2	2	7	0	0	0	0	0	0	0	0	7	4.77	1	0.87	1.833	0.081108825	0
136956	2	62	3	4	2	1.8	4	58.6	163.1	22	92	2	2	2	0	0	1	0	1	0	0	0	0	2	5.77	1	0.92	1.631	0.091751335	0
122945	2	63	3	5	2	2.74	4	73.2	163.8	27.3	100.2	2	2	2	3	3	3	3	3	3	3	3	0	24	5.61	NA	1.002	1.638	0.086351325	1
121500	2	30	3	2	2	1.18	4	67	159.8	26.2	91.6	2	2	2	1	3	3	1	3	1	0	0	1	13	5.38	NA	0.916	1.598	0.082143441	1
138956	2	39	5	2	2	0.65	4	63.9	161.4	24.5	82	2	2	2	0	0	1	3	2	0	1	0	0	7	4.77	NA	0.82	1.614	0.076515842	0
113362	1	74	3	3	2	1.37	4	61.1	173.3	20.3	87.1	2	2	2	0	0	0	0	0	0	0	0	0	0	6.22	3	0.871	1.733	0.088910868	0
109991	1	50	3	3	2	2.47	4	89.8	175.7	29.1	97.4	2	2	2	0	0	0	1	0	0	0	0	0	1	6.05	NA	0.974	1.757	0.07766841	0
134204	1	80	3	4	2	3.6	4	75.1	171.3	25.6	100.8	2	2	2	3	0	0	0	0	0	0	0	0	3	6.05	3	1.008	1.713	0.08866561	0
122786	2	47	3	2	2	3.33	4	72.4	159.6	28.4	94	2	2	2	1	1	1	2	0	1	0	0	0	6	5.94	NA	0.94	1.596	0.079934179	0
132245	2	61	4	4	2	2.33	4	61.7	159.8	24.2	88.5	2	2	2	1	1	1	1	0	1	0	0	0	5	5.94	NA	0.885	1.598	0.083678003	0
131656	2	43	3	5	2	2.11	4	66	159.7	25.9	83.9	2	2	2	3	2	1	2	3	2	1	0	1	15	5.72	NA	0.839	1.597	0.07584198	1
130964	2	58	3	5	2	5	4	80.2	171.8	27.2	96.7	2	2	2	1	1	3	3	1	2	2	0	0	13	5.72	NA	0.967	1.718	0.08157097	1
136556	1	56	4	2	2	1.82	4	64.9	163.7	24.2	85.1	2	2	2	3	2	0	0	0	1	0	0	0	6	5.5	1	0.851	1.637	0.079498996	0
140096	2	80	3	4	2	2.4	4	54.1	151.9	23.4	86.4	2	2	2	0	0	0	0	0	0	0	0	0	0	5.44	3	0.864	1.519	0.085688844	0
117690	2	39	3	4	2	1.28	4	57.8	164.4	21.4	77.1	2	2	2	1	1	1	1	0	1	0	1	0	6	5.22	3	0.771	1.644	0.078011918	0
140145	2	60	2	1	2	0.96	4	85.8	161.2	33	106.2	2	2	2	1	2	1	2	1	1	1	1	0	10	4.77	NA	1.062	1.612	0.081301652	0
117458	2	73	3	4	2	1.92	4	83.9	160.4	32.6	111.5	2	2	2	1	1	1	1	0	1	0	0	1	6	6.49	NA	1.115	1.604	0.086270229	0
122587	1	48	4	4	2	1.93	4	74.5	176.9	23.8	89.7	2	2	2	3	0	0	0	0	1	3	0	0	7	6.11	NA	0.897	1.769	0.081509937	0
124815	1	52	4	4	2	5	4	94.3	178.8	29.5	99.3	2	2	2	0	0	0	0	0	0	0	0	0	0	5.66	3	0.993	1.788	0.077782903	0
113379	1	76	4	4	2	3.29	4	87.5	168.9	30.7	103.6	2	2	2	0	0	0	1	0	0	0	0	0	1	5.5	3	1.036	1.689	0.081305392	0
97708	1	76	4	4	2	3.29	4	87.5	168.9	30.7	103.6	2	2	2	0	0	0	1	0	0	0	0	0	1	5.5	3	1.036	1.689	0.081305392	0
137261	1	75	5	3	2	NA	4	59.9	165.1	22	84.1	2	2	2	0	0	1	0	0	0	0	0	0	1	5.5	NA	0.841	1.651	0.083363129	0
132180	2	51	3	5	2	5	4	79.1	164.4	29.3	90.9	2	2	2	0	0	1	0	0	0	0	0	0	1	5.44	NA	0.909	1.644	0.074593542	0
120943	1	68	3	5	2	NA	4	69.2	174.5	22.7	89.3	2	2	2	0	0	0	0	0	0	0	0	0	0	5.33	3	0.893	1.745	0.084321147	0
111519	2	32	2	2	2	0.35	4	71.4	152.7	30.6	94	2	2	2	1	1	0	3	1	0	0	0	0	6	5.27	NA	0.94	1.527	0.077754831	0
118337	2	33	4	4	2	2.36	4	42.3	161.5	16.2	64.5	2	2	2	1	2	3	1	1	1	2	0	0	11	5.16	1	0.645	1.615	0.079273879	1
139269	2	61	3	3	2	3.46	4	80.5	172.3	27.1	92.6	2	2	2	0	0	0	0	0	0	0	0	0	0	4.44	NA	0.926	1.723	0.07819077	0
137851	2	33	5	4	2	2.17	4	61.1	168.7	21.5	85.2	2	2	2	1	1	2	1	0	1	0	0	0	6	4.22	NA	0.852	1.687	0.084837868	0
123980	1	22	2	2	2	NA	4	61.9	169.6	21.5	79.8	2	2	2	3	0	0	0	0	0	0	0	0	3	5.38	NA	0.798	1.696	0.079249706	0
132788	1	41	3	3	2	NA	4	100.7	180.5	30.9	104.2	2	2	2	0	0	0	0	0	0	0	0	0	0	4.61	NA	1.042	1.805	0.07876322	0
123474	1	40	3	2	2	2.03	4	87.4	171.7	29.6	100.4	2	2	2	3	3	3	2	2	3	3	3	3	25	6.16	1	1.004	1.717	0.080073244	1
136060	1	46	3	5	2	5	4	97.7	180.7	29.9	106.9	2	2	2	0	0	1	0	0	0	1	0	0	2	5.66	NA	1.069	1.807	0.082550144	0
110514	1	64	4	2	2	NA	4	69.6	163.6	26	87.2	2	2	2	0	0	0	0	0	0	0	0	0	0	5.5	1	0.872	1.636	0.077680009	0
134978	1	33	2	1	2	0.41	4	97.2	168.9	34.1	106.6	2	2	2	0	9	0	0	0	1	0	9	0	19	6	1	1.066	1.689	0.07800207	1
118418	1	56	3	3	2	0.62	4	60.3	163.3	22.6	86.7	2	2	2	0	0	0	1	0	0	0	0	0	1	5.5	1	0.867	1.633	0.084876419	0
109342	2	43	3	4	2	1.08	4	92.1	161	35.5	111.1	2	2	2	2	2	1	3	3	1	3	0	1	16	5.38	1	1.111	1.61	0.081061671	1
134857	2	34	3	4	2	2.95	4	127.6	163.2	47.9	129.3	2	2	2	1	1	3	2	1	1	2	0	0	11	5.38	3	1.293	1.632	0.076738759	1
135719	2	68	3	5	2	5	4	66.5	156.8	27	87	2	2	2	1	0	1	0	0	1	0	0	0	3	5.33	3	0.87	1.568	0.077197585	0
111250	2	57	3	3	2	1.36	4	72.1	157.2	29.2	101.1	2	2	2	0	0	0	0	0	0	0	0	0	0	5	1	1.011	1.572	0.085036031	0
131616	1	41	3	4	2	2.8	4	78.7	176.5	25.3	90.1	2	2	2	1	1	1	2	0	1	2	1	0	9	5.5	NA	0.901	1.765	0.078693481	0
140173	2	35	3	5	2	1.05	4	106.6	162.2	40.5	114.8	2	2	2	1	0	2	1	1	1	0	0	0	6	5.44	3	1.148	1.622	0.076432802	0
132132	2	31	5	3	2	NA	4	58	153.6	24.6	79.5	2	2	2	0	1	2	2	3	2	0	1	0	11	5	3	0.795	1.536	0.075837053	1
115401	1	32	4	4	2	1.74	4	92.6	174.1	30.6	95.4	2	2	2	1	0	0	1	0	0	0	0	0	2	4.94	NA	0.954	1.741	0.073904016	0
116104	2	53	5	5	2	5	4	65.2	165.1	23.9	88.9	2	2	2	0	0	0	0	0	0	0	0	0	0	6	NA	0.889	1.651	0.083386605	0
111456	1	35	3	2	2	1.1	4	89.2	171.4	30.4	107	2	2	2	0	0	0	0	0	0	0	0	0	0	5.88	1	1.07	1.714	0.083906572	0
136922	1	44	2	5	2	5	4	69.7	167.8	24.8	91	2	2	2	0	0	0	0	0	1	0	0	0	1	5.83	NA	0.91	1.678	0.08260588	0
124814	1	64	4	3	2	2	4	114.3	174.5	37.5	119.5	2	2	2	0	0	0	0	0	0	0	0	0	0	5.83	3	1.195	1.745	0.080745069	0
122107	2	34	4	4	2	0.62	4	103.2	159.7	40.5	110.4	2	2	2	1	1	0	1	3	0	0	0	0	6	5.72	NA	1.104	1.597	0.074076411	0
117090	2	68	3	5	2	5	4	75.9	168.1	26.9	98.1	2	2	2	0	0	0	0	1	0	0	0	0	1	5.55	NA	0.981	1.681	0.084278532	0
101597	2	77	3	3	2	NA	4	49.2	143.1	24	96.3	2	2	2	0	0	1	0	0	0	0	0	0	1	5.44	3	0.963	1.431	0.096753268	0
123088	2	77	3	3	2	NA	4	49.2	143.1	24	96.3	2	2	2	0	0	1	0	0	0	0	0	0	1	5.44	3	0.963	1.431	0.096753268	0
132553	2	35	3	5	2	4.21	4	62.6	164	23.3	77	2	2	2	0	0	0	0	0	0	0	0	0	0	5.33	NA	0.77	1.64	0.07370521	0
112282	2	50	4	4	2	1.05	4	77.3	159	30.6	107.2	2	2	2	0	0	0	3	0	0	0	0	0	3	5.22	1	1.072	1.59	0.086899099	0
136991	1	48	3	5	2	NA	4	66.4	176.5	21.3	83.2	2	2	2	0	0	1	0	0	0	0	0	0	1	5.16	NA	0.832	1.765	0.081501306	0
115323	2	43	2	5	2	5	4	53.4	163.8	19.9	73	2	2	2	0	0	1	1	0	0	0	0	0	2	5.05	NA	0.73	1.638	0.077671888	0
132971	2	39	3	5	2	2.54	4	53.2	153.7	22.5	80.5	2	2	2	1	1	1	1	1	0	0	0	0	5	5	NA	0.805	1.537	0.081471166	0
137249	2	42	3	5	2	2.1	4	65.1	164.6	24	86	2	2	2	0	1	2	2	0	1	2	0	0	8	4.83	3	0.86	1.646	0.080564313	0
130530	2	69	3	5	2	1.23	4	64.3	170.6	22.1	80.1	2	2	2	0	1	1	0	0	1	0	0	0	3	5.83	NA	0.801	1.706	0.077872028	0
116381	1	59	3	5	2	2.27	4	71.2	164.8	26.2	95.9	2	2	2	0	0	0	0	0	0	0	0	0	0	5.77	NA	0.959	1.648	0.084684867	0
134587	1	60	3	5	2	2.38	4	70.8	175.4	23	90.2	2	2	2	0	1	0	1	0	0	0	0	0	2	5.33	NA	0.902	1.754	0.084211846	0
140626	1	65	1	1	2	1.32	3	87.8	174.9	28.7	105.6	2	2	2	0	0	0	0	0	0	0	0	0	0	6.05	1	1.056	1.749	0.085181984	0
130771	1	57	4	3	2	1.61	3	73.2	187	20.9	84.7	2	2	2	0	9	9	7	0	0	3	0	0	28	5.77	1	0.847	1.87	0.081632873	1
142278	2	51	5	4	2	2.13	3	83.1	166	30.2	111	2	2	2	1	0	1	1	1	1	0	0	0	5	6.94	1	1.11	1.66	0.088837768	0
139180	1	68	2	2	2	NA	3	58.3	165.9	21.2	86.4	2	2	2	0	0	0	0	0	0	0	0	0	0	5.72	1	0.864	1.659	0.087572277	0
119959	1	59	3	5	2	1.66	3	96.8	181.8	29.3	110.7	2	2	2	0	0	0	0	0	0	0	0	0	0	6.05	NA	1.107	1.818	0.086385119	0
111930	1	73	2	3	2	2.21	3	90.2	162.8	34	129	2	2	2	1	1	1	1	1	0	1	1	0	7	6.38	1	1.29	1.628	0.096333328	0
99895	1	73	2	3	2	2.21	3	90.2	162.8	34	129	2	2	2	1	1	1	1	1	0	1	1	0	7	6.38	1	1.29	1.628	0.096333328	0
117818	1	59	3	4	2	0.74	3	86.4	177.5	27.4	108.5	2	2	2	0	0	1	1	0	1	0	0	0	3	6.16	3	1.085	1.775	0.089604575	0
111633	2	42	3	2	2	0.58	3	95	165.7	34.6	116.4	2	2	2	0	0	0	0	0	0	0	0	0	0	6.16	1	1.164	1.657	0.085161047	0
141568	2	72	3	4	2	NA	3	65.1	154.7	27.2	90.8	2	2	2	3	0	1	0	0	0	1	0	0	5	5.72	3	0.908	1.547	0.080716333	0
141285	2	38	3	5	2	5	3	68.5	159.6	26.9	90.4	2	2	2	1	1	1	1	1	1	1	0	0	7	5.66	3	0.904	1.596	0.079704676	0
130936	2	63	3	4	2	4.05	3	68.7	164.6	25.4	94.7	2	2	2	0	0	0	1	1	0	0	0	0	2	5.61	NA	0.947	1.646	0.085423872	0
110529	2	43	4	4	2	1.24	3	122.8	167.1	44	125.5	2	2	2	0	0	2	0	0	0	0	0	0	2	6.11	NA	1.255	1.671	0.077896937	0
134856	2	32	3	4	2	2.17	3	84.6	163.4	31.7	107.5	2	2	2	0	1	3	1	1	1	0	0	0	7	5.94	3	1.075	1.634	0.083960741	0
140582	2	61	3	5	2	4.27	3	77.3	159.1	30.5	96.1	2	2	2	0	0	0	0	1	0	0	0	0	1	5.77	NA	0.961	1.591	0.078046795	0
120899	2	60	5	5	2	2.72	3	69	155.2	28.6	94.2	2	2	2	0	0	0	0	0	0	0	0	0	0	5.77	3	0.942	1.552	0.080852668	0
135344	2	43	3	4	2	1.3	3	69.1	174.8	22.6	88.7	2	2	2	0	0	1	1	0	0	0	0	0	2	5.66	3	0.887	1.748	0.083929367	0
140786	1	34	4	5	2	5	3	75.1	166.3	27.2	85.1	2	2	2	0	0	0	0	0	0	0	0	0	0	5.55	NA	0.851	1.663	0.072963249	0
122625	1	62	4	4	2	2.24	3	100.6	170.7	34.5	119.9	2	2	2	1	1	2	2	2	0	1	0	0	9	5.33	1	1.199	1.707	0.086594377	0
124401	2	54	3	5	2	3.77	3	55.2	158.9	21.9	81.2	2	2	2	0	0	3	1	0	0	0	0	0	4	5.27	1	0.812	1.589	0.082293337	0
113987	1	33	3	4	2	3.84	3	92.3	193	24.8	87	2	2	2	0	0	0	0	1	0	0	0	0	1	5.22	3	0.87	1.93	0.073638705	0
120761	1	70	5	3	2	0.77	3	53.1	158.9	21	81.9	2	2	2	0	0	1	0	0	0	0	0	0	1	6.05	3	0.819	1.589	0.085357645	0
114690	2	41	4	3	2	0.55	3	71	164.9	26.1	86.3	2	2	2	2	2	2	2	0	2	2	0	2	14	6	NA	0.863	1.649	0.076378911	1
113874	1	43	2	2	2	NA	3	90.4	168	32	114.8	2	2	2	1	3	1	3	1	1	0	0	1	11	5.66	NA	1.148	1.68	0.087872691	1
132425	2	55	3	5	2	NA	3	102.1	172.7	34.2	112.8	2	2	2	0	0	0	0	0	0	0	0	0	0	5.44	3	1.128	1.727	0.081466463	0
110323	2	48	3	3	2	NA	3	83.6	165.9	30.4	103.2	2	2	2	0	0	0	0	1	0	0	0	0	1	5.11	3	1.032	1.659	0.082257237	0
113468	1	22	1	3	2	1.32	3	124.1	183	37.1	120	2	2	2	0	0	0	1	0	0	0	0	0	1	5.72	NA	1.2	1.83	0.079745545	0
117116	2	21	1	3	2	1.41	3	146.6	172.3	49.4	143	2	2	2	3	3	3	3	2	3	0	1	0	18	5.72	1	1.43	1.723	0.080917433	1
112970	1	53	5	3	2	0.25	3	58.3	177.2	18.6	76.1	2	2	2	3	3	0	3	3	2	0	0	1	15	5.05	1	0.761	1.772	0.08143495	1
114021	1	63	3	2	2	1.22	3	79.9	172.5	26.9	97.4	2	2	2	0	0	0	0	0	0	0	0	0	0	5.55	1	0.974	1.725	0.082603076	0
116247	2	27	5	4	2	5	3	118.3	170.8	40.6	129.3	2	2	2	1	1	2	1	0	2	0	1	0	8	5.33	3	1.293	1.708	0.083753681	0
139366	1	46	3	5	2	2.83	3	85.4	172.1	28.8	99.6	2	2	2	0	0	1	1	1	1	1	0	0	5	6.77	1	0.996	1.721	0.080805436	0
111618	1	48	4	3	2	NA	3	56.4	163.8	21	77.4	2	2	2	0	0	0	0	1	0	0	0	0	1	5.5	1	0.774	1.638	0.079451936	0
123079	2	40	3	5	2	3.59	3	74.5	167.6	26.5	91.4	2	2	2	0	0	0	1	0	1	0	0	0	2	5.38	1	0.914	1.676	0.079428911	0
116453	2	31	5	4	2	5	3	103.9	157.9	41.7	124.4	2	2	2	1	1	2	2	1	1	2	0	1	11	5.27	1	1.244	1.579	0.082326303	1
112109	1	38	4	3	2	2.81	3	58.5	172.6	19.6	71.9	2	2	2	0	0	1	0	0	1	0	0	0	2	5.27	1	0.719	1.726	0.075284305	0
119892	2	24	4	3	2	0.68	3	92.6	165	34	107.5	2	2	2	0	0	0	0	0	0	1	0	0	1	6.33	NA	1.075	1.65	0.079740792	0
123687	1	33	1	1	2	NA	3	51	158.5	20.3	73.2	2	2	2	0	0	0	0	0	0	0	0	0	0	6.05	NA	0.732	1.585	0.078132626	0
134992	2	63	3	4	2	2.5	3	102.8	167.4	36.7	121.9	2	2	2	0	0	0	0	0	0	0	0	0	0	5.94	1	1.219	1.674	0.085313011	0
134029	2	37	5	4	2	1.04	3	88.1	157.1	35.7	100.5	2	2	2	1	1	1	1	1	1	1	0	0	7	5.88	NA	1.005	1.571	0.073954708	0
121651	1	66	4	4	2	2.9	3	82.7	170.9	28.3	111.8	2	2	2	0	0	1	1	0	0	0	0	0	2	5.88	1	1.118	1.709	0.092090143	0
119589	2	24	5	3	2	0.98	3	79.9	165.8	29.1	95.5	2	2	2	0	1	3	3	2	0	0	0	0	9	5.83	NA	0.955	1.658	0.078393932	0
124413	1	36	4	4	2	5	3	98.5	185.2	28.7	100.8	2	2	2	1	1	1	1	0	0	0	1	0	5	5.55	NA	1.008	1.852	0.07901668	0
141648	2	33	2	4	2	0.83	3	66.3	152.9	28.4	90.4	2	2	2	0	0	0	0	0	0	0	0	0	0	5.38	3	0.904	1.529	0.078539077	0
117028	2	59	4	3	2	0.79	3	63.6	162.5	24.1	90.5	2	2	2	1	0	0	0	1	0	0	0	0	2	5.27	3	0.905	1.625	0.085089741	0
141795	2	39	2	4	2	NA	3	83.8	159.6	32.9	104.9	2	2	2	3	1	0	0	0	1	0	0	0	5	5.05	NA	1.049	1.596	0.080871428	0
117447	2	42	2	3	2	5	3	70.5	158.8	28	88.7	2	2	2	0	0	0	0	0	0	0	0	0	0	4.94	NA	0.887	1.588	0.076335464	0
116812	2	27	3	4	2	4.04	3	58.7	152.7	25.2	84	2	2	2	1	1	3	3	0	1	0	0	0	9	4.83	NA	0.84	1.527	0.079084749	0
131442	1	23	3	5	2	2.3	3	75.3	175.7	24.4	77.4	2	2	2	0	0	1	1	1	0	0	0	0	3	4.77	NA	0.774	1.757	0.069411036	0
113915	2	36	4	2	2	0.99	3	123.6	169.7	42.9	127.1	2	2	2	0	0	0	0	0	0	0	0	0	0	8.16	NA	1.271	1.697	0.079615892	0
112797	2	48	4	5	2	1.96	3	79.5	171.9	26.9	89.9	2	2	2	1	1	1	0	0	0	1	1	0	5	5.83	NA	0.899	1.719	0.076375412	0
124287	1	56	3	5	2	4.15	3	89.9	167.7	32	105.6	2	2	2	0	0	0	0	0	0	0	0	0	0	5.83	NA	1.056	1.677	0.080902896	0
116280	2	69	4	5	2	4.81	3	83.6	166.8	30	102.3	2	2	2	0	0	0	0	0	0	0	0	0	0	5.72	NA	1.023	1.668	0.082040842	0
113621	2	58	3	2	2	1.28	3	61.5	159.6	24.1	90.7	2	2	2	1	1	2	1	1	0	1	0	0	7	5.66	NA	0.907	1.596	0.086049064	0
138424	1	65	4	5	2	4.05	3	77.7	178.2	24.5	89.8	2	2	2	1	1	2	1	1	1	2	0	0	9	5.61	3	0.898	1.782	0.079746524	0
141944	2	72	3	5	2	2.72	3	58.1	154.2	24.4	91	2	2	2	0	0	0	1	0	0	0	0	0	1	5.61	NA	0.91	1.542	0.087110931	0
124685	2	50	5	5	2	1.22	3	89.1	159.3	35.1	103.5	2	2	2	1	1	3	1	1	1	1	0	0	9	5.55	NA	1.035	1.593	0.076494061	0
122289	2	57	3	4	2	1.47	3	52.5	154.3	22.1	71.7	2	2	2	0	0	0	1	1	0	0	0	0	2	5.5	1	0.717	1.543	0.073295055	0
133250	2	57	1	4	2	0.99	3	85.1	165.4	31.1	106.2	2	2	2	0	0	1	0	0	0	0	0	0	1	5.5	NA	1.062	1.654	0.083499365	0
138690	2	61	3	3	2	1.1	3	64	152.1	27.7	97.3	2	2	2	0	0	0	0	0	0	1	0	0	1	5.44	NA	0.973	1.521	0.086177731	0
118870	2	53	5	4	2	2.89	3	99.5	164.4	36.8	104.2	2	2	2	3	3	1	1	1	2	1	0	1	13	5.38	3	1.042	1.644	0.073454476	1
122063	2	44	3	4	2	1.57	3	73.8	164.6	27.2	95.4	2	2	2	0	0	0	0	0	0	0	0	0	0	5.33	1	0.954	1.646	0.082215592	0
133041	2	42	3	4	2	0.48	3	105	170.8	36	105.7	2	2	2	0	1	0	1	1	1	1	0	0	5	5.22	NA	1.057	1.708	0.074181576	0
133992	2	47	2	5	2	NA	3	64.2	162.5	24.3	83.8	2	2	2	0	0	1	1	0	0	0	0	0	2	5.22	NA	0.838	1.625	0.078357364	0
119041	1	37	1	2	2	NA	3	103.5	166.7	37.2	112.4	2	2	2	1	0	1	1	1	0	1	0	0	5	5.11	1	1.124	1.667	0.078121376	0
136025	2	42	3	5	2	3.55	3	64	163.3	24	84.8	2	2	2	0	1	1	1	0	1	0	1	0	5	5	3	0.848	1.633	0.079755737	0
139942	2	30	1	4	2	0.02	3	71.5	161.2	27.5	98.7	2	2	2	1	2	3	2	2	1	1	1	0	13	4.88	NA	0.987	1.612	0.08532563	1
114444	1	68	3	3	2	1.24	3	93.1	175.6	30.2	115.2	2	2	2	0	1	0	2	0	0	0	0	0	3	4.88	3	1.152	1.756	0.089643525	0
122097	2	38	3	4	2	3.92	3	67.6	164.6	25	87.2	2	2	2	0	0	1	1	0	0	0	0	0	2	4.77	3	0.872	1.646	0.07949532	0
133482	1	76	3	5	2	1.31	3	71.5	165.8	26	103.3	2	2	2	1	2	3	2	1	0	0	0	2	11	6.61	NA	1.033	1.658	0.091409744	1
116894	1	66	4	5	2	1.44	3	103.3	169.4	36	111.6	2	2	2	0	0	0	0	0	0	0	0	0	0	5.88	3	1.116	1.694	0.078645249	0
112089	2	54	3	3	2	1.68	3	70.9	161.4	27.2	97.5	2	2	2	0	0	1	1	1	0	0	0	0	3	5.72	NA	0.975	1.614	0.084854246	0
134262	2	80	5	5	2	NA	3	60.6	157.8	24.3	88.7	2	2	2	0	0	0	0	0	0	0	0	0	0	5.61	NA	0.887	1.578	0.084165209	0
111658	2	50	2	5	2	4.74	3	61.9	156.7	25.2	82	2	2	2	0	0	2	1	0	0	0	0	0	3	5.44	NA	0.82	1.567	0.076210064	0
120717	2	36	4	4	2	0.49	3	107.7	168.1	38.1	107.2	2	2	2	0	0	0	3	0	0	0	0	0	3	5.38	NA	1.072	1.681	0.073023214	0
110038	2	58	5	2	2	4.14	3	54.7	145.8	25.7	91.4	2	2	2	0	0	0	1	0	0	0	0	0	1	5.27	NA	0.914	1.458	0.086918459	0
131557	2	61	4	5	2	5	3	90.7	161.3	34.9	98.4	2	2	2	0	0	0	1	0	0	0	0	0	1	5.11	NA	0.984	1.613	0.072548365	0
120214	2	67	3	5	2	5	3	58.7	174.9	19.2	79.8	2	2	2	0	0	1	1	0	0	0	0	0	2	5.05	NA	0.798	1.749	0.08415382	0
140243	2	27	4	4	2	0.3	3	78.2	167.6	27.8	97.4	2	2	2	0	0	0	1	0	0	1	0	0	2	4.94	NA	0.974	1.676	0.081983304	0
134635	2	36	3	5	2	5	3	71.3	176.5	22.9	83.2	2	2	2	0	0	2	1	0	0	0	0	0	3	4.77	NA	0.832	1.765	0.077659391	0
135858	2	70	3	5	2	3.29	3	60.7	162.4	23	87	2	2	2	0	0	1	1	0	0	1	1	0	4	4.05	3	0.87	1.624	0.084412679	0
121405	2	37	3	3	2	0.76	2	56.7	161.6	21.7	82	2	2	2	1	1	0	1	0	1	0	0	0	4	5.33	1	0.82	1.616	0.082912502	0
118523	2	54	1	3	2	4.16	2	74.1	161.8	28.3	96.5	2	2	2	3	3	3	2	2	1	0	0	1	15	4.83	NA	0.965	1.618	0.08169217	1
139833	1	51	1	3	2	1.95	2	97	177.2	30.9	105.4	2	2	2	0	0	1	1	0	0	0	0	0	2	7.33	3	1.054	1.772	0.080408711	0
132189	1	63	3	2	2	1.69	2	95.5	178.8	29.9	121.2	2	2	2	0	0	0	3	0	0	0	0	0	3	6.05	3	1.212	1.788	0.09408883	0
141847	2	59	3	3	2	5	2	131.6	165.8	47.9	134.7	2	2	2	2	3	1	3	2	1	1	0	0	13	5.83	NA	1.347	1.658	0.079314329	1
122401	2	43	5	4	2	2.16	2	83.1	165.9	30.2	92.4	2	2	2	1	2	3	2	2	1	1	0	0	12	5.72	3	0.924	1.659	0.073973724	1
115100	1	60	4	3	2	2.47	2	92.3	168.5	32.5	105.2	2	2	2	0	0	0	0	0	0	0	0	0	0	5.72	NA	1.052	1.685	0.079578096	0
131120	2	62	2	5	2	2.73	2	53.4	158	21.4	80.9	2	2	2	1	1	1	1	1	1	1	1	0	8	5.44	NA	0.809	1.58	0.083498267	0
133492	1	45	3	5	2	5	2	95.5	186.8	27.4	104.3	2	2	2	0	0	0	0	0	0	0	0	0	0	5.38	NA	1.043	1.868	0.08396446	0
110328	1	63	3	4	2	NA	2	88.3	178.2	27.8	98.5	2	2	2	0	0	0	0	0	0	0	0	0	0	5.38	3	0.985	1.782	0.080405517	0
120593	1	68	4	4	2	3.52	2	87.9	175.9	28.4	110.5	2	2	2	0	0	0	0	1	0	0	0	0	1	5.22	1	1.105	1.759	0.089505653	0
123120	2	43	4	4	2	2.48	2	95.1	168.5	33.5	96	2	2	2	0	1	0	1	0	0	0	0	0	2	5.11	NA	0.96	1.685	0.071166358	0
102606	1	65	4	3	2	2.82	2	56.1	164.9	20.6	77.7	2	2	2	0	0	0	0	2	0	0	0	0	2	7.05	1	0.777	1.649	0.080519155	0
115908	1	65	4	3	2	2.82	2	56.1	164.9	20.6	77.7	2	2	2	0	0	0	0	2	0	0	0	0	2	7.05	1	0.777	1.649	0.080519155	0
141844	2	45	3	4	2	0.83	2	80.6	174.7	26.4	100.2	2	2	2	1	1	1	1	1	1	1	0	0	7	6	1	1.002	1.747	0.085503781	0
131805	1	43	3	4	2	0.84	2	71.4	164.8	26.3	86.9	2	2	2	2	2	2	1	1	2	2	1	1	14	5.88	3	0.869	1.648	0.07654274	1
113479	2	60	3	4	2	2.07	2	56.8	154.6	23.8	89.7	2	2	2	0	0	1	0	0	0	0	0	0	1	5.61	NA	0.897	1.546	0.087190612	0
124186	1	80	3	5	2	1.66	2	61.8	170.7	21.2	85.4	2	2	2	0	0	1	1	0	0	0	0	0	2	5.44	3	0.854	1.707	0.085333037	0
97353	1	80	3	5	2	1.66	2	61.8	170.7	21.2	85.4	2	2	2	0	0	1	1	0	0	0	0	0	2	5.44	3	0.854	1.707	0.085333037	0
119891	1	30	4	5	2	NA	2	77	172.7	25.8	87.2	2	2	2	3	0	0	0	0	0	0	0	0	3	5.33	NA	0.872	1.727	0.075995961	0
117777	2	41	2	2	2	1.18	2	54.2	166.3	19.6	75	2	2	2	0	0	3	1	1	1	1	1	0	8	5.27	NA	0.75	1.663	0.080003888	0
111199	2	47	3	3	2	0.96	2	67.7	172.5	22.8	81	2	2	2	0	0	1	1	0	0	1	0	0	3	5.27	NA	0.81	1.725	0.07670092	0
112938	2	64	3	5	2	5	2	89.8	173.2	29.9	106.8	2	2	2	0	0	0	1	0	0	0	0	0	1	5.22	3	1.068	1.732	0.084239643	0
120972	1	31	3	4	2	2.88	2	77.5	175.5	25.2	87.3	2	2	2	0	0	0	0	0	0	0	0	0	0	4.77	NA	0.873	1.755	0.076667033	0
141353	2	56	1	3	2	2.13	2	84.1	149.3	37.7	112.5	2	2	2	0	0	0	0	0	0	0	0	0	0	6.38	NA	1.125	1.493	0.081889531	0
112235	2	40	4	4	2	1.69	2	120.1	159.6	47.1	131.1	2	2	2	2	2	2	1	0	2	1	0	0	10	6.11	NA	1.311	1.596	0.079568098	0
119780	2	42	3	4	2	1.71	2	125.5	160.2	48.9	128.5	2	2	2	0	0	2	1	0	0	0	0	0	3	6.11	NA	1.285	1.602	0.075921707	0
133865	1	50	5	4	2	2.65	2	127.3	172.3	42.9	135.3	2	2	2	0	0	0	0	0	0	0	0	0	0	5.72	3	1.353	1.723	0.084110516	0
123129	2	67	4	3	2	1.81	2	46.4	151.3	20.3	76.1	2	2	2	0	0	0	0	0	0	0	0	0	0	5.72	1	0.761	1.513	0.083138305	0
118636	2	60	2	1	2	1.06	2	91	163	34.3	104	2	2	2	0	0	1	1	0	0	0	0	0	2	5.5	NA	1.04	1.63	0.077163181	0
110876	1	56	2	3	2	0.87	2	88	169.3	30.7	101.4	2	2	2	0	0	0	0	0	0	0	0	0	0	5.27	NA	1.014	1.693	0.079484765	0
118894	2	52	4	3	2	1.18	2	71.6	162	27.3	90.6	2	2	2	0	1	1	1	1	1	0	0	0	5	5.16	NA	0.906	1.62	0.078510714	0
113178	2	46	4	4	2	2.73	2	124.6	163.8	46.4	127.6	2	2	2	0	0	0	3	3	0	0	0	0	6	5.11	NA	1.276	1.638	0.077211455	0
97783	2	46	4	4	2	2.73	2	124.6	163.8	46.4	127.6	2	2	2	0	0	0	3	3	0	0	0	0	6	5.11	NA	1.276	1.638	0.077211455	0
114769	2	61	4	3	2	NA	2	60	164.8	22.1	78	2	2	2	0	0	0	0	0	0	0	0	0	0	4.94	NA	0.78	1.648	0.077153296	0
139623	2	51	4	4	2	0.96	2	100.7	167.8	35.8	113.9	2	2	2	2	2	2	1	2	2	1	0	0	12	4.83	1	1.139	1.678	0.080947926	1
117510	2	51	5	3	2	1.47	2	46.4	155	19.3	78	2	2	2	0	0	1	1	0	0	0	0	0	2	4.83	3	0.78	1.55	0.087074411	0
140473	2	53	4	4	2	4.86	2	105.2	171.9	35.6	93	2	2	2	0	0	0	1	1	0	1	0	0	3	4.77	NA	0.93	1.719	0.065545822	0
101021	1	61	4	4	2	2.65	2	92.4	172.5	31.1	110.5	2	2	2	0	0	0	1	0	0	0	0	0	1	7.6	3	1.105	1.725	0.085073468	0
122923	1	61	4	4	2	2.65	2	92.4	172.5	31.1	110.5	2	2	2	0	0	0	1	0	0	0	0	0	1	7.6	3	1.105	1.725	0.085073468	0
137489	1	75	2	3	2	3.77	2	77	173.9	25.5	92.3	2	2	2	0	0	0	0	0	0	0	0	0	0	6.61	NA	0.923	1.739	0.080790158	0
138469	2	65	3	5	2	5	2	75.4	162.6	28.5	92.1	2	2	2	0	0	1	1	0	0	0	0	0	2	6.49	NA	0.921	1.626	0.077411019	0
130558	1	69	3	4	2	0.92	2	83.1	171.6	28.2	106.8	2	2	2	0	0	0	0	0	0	0	0	0	0	6	1	1.068	1.716	0.087999433	0
118915	2	56	3	5	2	1.83	2	46.5	153.3	19.8	70	2	2	2	2	3	3	1	2	3	0	1	1	16	5.44	NA	0.7	1.533	0.077247334	1
136987	2	80	3	5	2	2.13	2	60	152.3	25.9	89	2	2	2	0	1	3	2	0	0	0	0	0	6	5.44	3	0.89	1.523	0.082383495	0
120455	2	80	3	5	2	4.88	2	69.5	157.8	27.9	91.1	2	2	2	0	0	0	0	0	0	1	0	0	1	5.27	NA	0.911	1.578	0.078836755	0
98008	2	80	3	5	2	4.88	2	69.5	157.8	27.9	91.1	2	2	2	0	0	0	0	0	0	1	0	0	1	5.27	NA	0.911	1.578	0.078836755	0
110208	2	57	5	5	2	2.61	2	111.8	171.7	37.9	124.2	2	2	2	0	0	1	0	2	0	0	0	0	3	5.22	1	1.242	1.717	0.084006	0
117775	1	49	5	5	2	5	2	75.3	174.4	24.8	87.8	2	2	2	0	0	1	0	0	0	0	0	0	1	5.16	3	0.878	1.744	0.078178408	0
130437	2	43	3	4	2	1.09	2	92.3	158	37	109	2	2	2	1	1	1	1	1	1	0	0	0	6	5.5	3	1.09	1.58	0.078096242	0
138978	2	75	3	5	2	3.88	2	67.5	159.8	26.4	94.5	2	2	2	1	0	1	1	0	0	0	0	0	3	5.55	NA	0.945	1.598	0.08431551	0
115355	1	46	3	3	2	1.27	2	99.8	185.3	29.1	113.5	2	2	2	0	1	1	1	0	0	1	0	0	4	6.33	1	1.135	1.853	0.088131161	0
131476	2	36	3	5	2	5	2	85.6	160.7	33.1	105.4	2	2	2	1	0	3	3	2	0	1	1	0	11	5.83	3	1.054	1.607	0.08065179	1
133069	2	70	1	2	2	1.94	2	78.1	159	30.9	106.6	2	2	2	0	0	1	1	1	0	0	0	0	3	5.44	NA	1.066	1.59	0.085852509	0
114553	2	43	4	3	2	2.15	2	55.1	159.2	21.7	83.4	2	2	2	0	0	0	0	1	0	0	1	0	2	4.44	1	0.834	1.592	0.084961342	0
121249	1	77	5	3	2	0.91	2	77.4	163.8	28.8	102.2	2	2	2	0	1	1	1	1	1	1	0	1	7	7.05	3	1.022	1.638	0.084989568	0
118042	2	53	4	4	2	1.24	2	82.7	180	25.5	98.7	2	2	2	2	3	2	2	1	3	2	1	0	16	6.38	1	0.987	1.8	0.084915593	1
135251	1	53	4	4	2	2.58	2	78.6	176.5	25.2	90.5	2	2	2	0	0	0	0	0	0	0	0	0	0	6.11	NA	0.905	1.765	0.079251811	0
119848	2	56	2	5	2	4.08	2	67.8	151.6	29.5	84.6	2	2	2	0	0	0	1	0	0	0	0	0	1	5.88	NA	0.846	1.516	0.071967997	0
137881	2	63	3	5	2	1.64	2	106.5	172.7	35.7	118.9	2	2	2	2	1	3	2	1	2	0	0	0	11	5.77	NA	1.189	1.727	0.083449462	1
118315	1	29	3	4	2	5	2	61.9	173.2	20.6	78.5	2	2	2	0	0	0	1	0	0	0	0	0	1	5.77	NA	0.785	1.732	0.07937509	0
121519	2	69	3	4	2	2.56	2	54.4	148.5	24.7	91.3	2	2	2	1	1	0	1	3	0	1	0	0	7	5.61	NA	0.913	1.485	0.088337055	0
138967	2	68	3	5	2	3.43	2	75	169.4	26.1	100.3	2	2	2	2	1	1	0	3	1	0	0	0	8	5.5	NA	1.003	1.694	0.087582477	0
139026	2	67	5	4	2	2.87	2	110.3	163.7	41.2	136	2	2	2	1	0	2	1	1	0	0	0	0	5	5.44	3	1.36	1.637	0.089107944	0
134615	2	74	5	4	2	NA	2	77	159.5	30.3	104.8	2	2	2	0	0	0	0	0	0	0	0	0	0	5.33	NA	1.048	1.595	0.085379286	0
135573	2	70	3	4	2	2.1	2	73.9	159.5	29	98.9	2	2	2	0	0	0	0	0	0	0	0	0	0	5.16	NA	0.989	1.595	0.082962905	0
115944	2	43	4	4	2	1.44	2	90.2	165.5	32.9	106.3	2	2	2	2	1	2	2	2	0	3	1	0	13	5.11	NA	1.063	1.655	0.080476732	1
132141	2	56	4	5	2	4.8	2	82.3	168.1	29.1	99	2	2	2	0	0	1	0	0	1	0	9	0	11	4.94	NA	0.99	1.681	0.080709132	1
140829	2	33	3	5	2	4.32	2	80.1	159.6	31.4	96.8	2	2	2	0	0	0	0	0	0	0	0	0	0	4.77	NA	0.968	1.596	0.076984947	0
118977	2	45	2	4	2	1.42	2	122.3	169.5	42.6	123.4	2	2	2	0	0	2	1	1	0	0	0	0	4	6.61	3	1.234	1.695	0.077706481	0
130717	2	68	4	4	2	2.13	2	77.4	164.8	28.5	101.3	2	2	2	0	0	0	0	0	0	0	0	0	0	6.44	NA	1.013	1.648	0.084573493	0
109439	2	59	4	4	2	1.8	2	85.6	162	32.6	94.6	2	2	2	0	2	3	1	0	2	3	0	0	11	6.27	NA	0.946	1.62	0.072831943	1
137976	1	67	3	4	2	2.74	2	78.9	172.1	26.6	96.1	2	2	2	0	0	0	0	0	0	0	0	0	0	6	3	0.961	1.721	0.08220758	0
110427	2	28	5	4	2	0.94	2	90.8	164.5	33.6	103	2	2	2	1	0	1	1	0	0	0	0	0	3	5.88	1	1.03	1.645	0.077124925	0
137031	2	35	4	4	2	0.39	2	87.5	152.2	37.8	103	2	2	2	1	1	1	2	1	1	0	0	0	7	5.55	3	1.03	1.522	0.074125681	0
113038	1	65	4	3	2	2.24	2	69	166.2	25	88.5	2	2	2	0	0	0	0	0	0	0	0	0	0	5.55	1	0.885	1.662	0.080291164	0
117364	2	37	1	4	2	1.26	2	63.1	160	24.6	82	2	2	2	0	0	0	0	0	0	0	0	0	0	5.55	NA	0.82	1.6	0.076641464	0
138641	1	44	5	5	2	5	2	88.8	184.4	26.1	101.5	2	2	2	1	0	1	0	1	0	0	0	0	3	5.44	NA	1.015	1.844	0.08494906	0
121534	2	38	4	5	2	0.62	2	76.3	169.7	26.5	82.7	2	2	2	0	0	0	0	0	0	0	0	0	0	5.44	NA	0.827	1.697	0.071422329	0
121240	2	44	4	5	2	5	2	97.9	161.5	37.5	116.1	2	2	2	0	0	0	0	1	0	1	0	0	2	5.38	NA	1.161	1.615	0.081543956	0
121696	1	40	4	3	2	4.4	2	127.1	195.2	33.4	111.6	2	2	2	0	0	1	1	0	0	1	0	0	3	5.38	3	1.116	1.952	0.07701819	0
110429	2	80	3	3	2	NA	2	92.3	166.6	33.3	114.5	2	2	2	0	0	0	0	0	2	0	0	0	2	5.38	NA	1.145	1.666	0.085704804	0
99084	2	80	3	3	2	NA	2	92.3	166.6	33.3	114.5	2	2	2	0	0	0	0	0	2	0	0	0	2	5.38	NA	1.145	1.666	0.085704804	0
112329	2	32	4	3	2	1.48	2	66.5	170.2	23	80.6	2	2	2	0	0	0	1	0	0	0	0	0	1	5.27	NA	0.806	1.702	0.076390035	0
112438	2	33	3	4	2	0.98	2	86.3	152.4	37.2	115	2	2	2	0	1	0	0	0	1	0	0	0	2	4.94	NA	1.15	1.524	0.083594312	0
124240	1	75	4	5	2	4.28	2	73.2	170.4	25.2	94	2	2	2	0	0	0	1	0	0	0	0	0	1	4.72	3	0.94	1.704	0.083777237	0
111510	1	39	3	5	2	4.22	1	78.4	174.9	25.6	91.7	2	2	2	0	0	0	0	0	0	0	0	0	0	5.27	1	0.917	1.749	0.079826629	0
136963	1	32	3	3	2	4.05	1	121	179.3	37.6	133.2	2	2	2	0	1	1	2	1	2	0	0	0	7	5.27	NA	1.332	1.793	0.088631653	0
116680	2	46	1	2	2	1.1	1	72	154.4	30.2	93.6	2	2	2	0	0	1	0	0	0	0	0	0	1	7.05	NA	0.936	1.544	0.077674936	0
98156	2	46	1	2	2	1.1	1	72	154.4	30.2	93.6	2	2	2	0	0	1	0	0	0	0	0	0	1	7.05	NA	0.936	1.544	0.077674936	0
123249	2	51	3	3	2	1.49	1	89	163.3	33.4	98.3	2	2	2	3	3	3	3	3	3	3	3	1	25	5.88	1	0.983	1.633	0.0741702	1
121315	1	53	1	1	2	0.12	1	84.2	165.2	30.9	106.5	2	2	2	0	2	0	3	0	0	0	0	0	5	6.83	3	1.065	1.652	0.084147057	0
141537	2	42	3	4	2	2.94	1	58	163.9	21.6	74.6	2	2	2	0	0	2	2	0	0	0	0	0	4	5.05	NA	0.746	1.639	0.075130022	0
119364	2	73	3	4	2	3.98	1	60.1	153.6	25.5	88.6	2	2	2	0	0	1	0	0	0	0	0	0	1	6.61	1	0.886	1.536	0.082517234	0
93752	2	73	3	4	2	3.98	1	60.1	153.6	25.5	88.6	2	2	2	0	0	1	0	0	0	0	0	0	1	6.61	1	0.886	1.536	0.082517234	0
132220	1	42	3	3	2	1.92	1	62.5	182.9	18.7	76.6	2	2	2	1	1	1	1	3	1	0	0	0	8	6.11	NA	0.766	1.829	0.080394717	0
113244	2	61	5	4	2	NA	1	90.4	164.5	33.4	103.1	2	2	2	0	0	0	0	0	0	0	0	0	0	6.05	NA	1.031	1.645	0.07750768	0
122213	2	36	3	4	2	1.91	1	58.5	160.1	22.8	78.7	2	2	2	0	0	0	1	0	0	0	0	0	1	5.83	1	0.787	1.601	0.077355139	0
140867	2	39	4	4	2	1.65	1	105.5	172.5	35.5	123.5	2	2	2	1	2	0	3	1	1	0	0	0	8	5.77	3	1.235	1.725	0.087053621	0
131514	2	70	2	4	2	NA	1	53.5	151.4	23.3	83.6	2	2	2	0	0	3	1	1	0	0	0	0	5	5.72	NA	0.836	1.514	0.083286138	0
137319	1	62	3	5	2	4.05	1	105.7	181.5	32.1	107.6	2	2	2	0	0	0	0	0	0	0	0	0	0	5.61	NA	1.076	1.815	0.079074648	0
109377	1	41	3	3	2	2.57	1	88.7	173.8	29.4	103.5	2	2	2	1	2	0	1	0	2	0	0	0	6	5.55	1	1.035	1.738	0.082417084	0
122885	1	22	3	4	2	1.69	1	82.9	183.9	24.5	81	2	2	2	0	0	0	0	0	0	0	0	0	0	5.33	NA	0.81	1.839	0.07080818	0
141418	1	32	4	3	2	1.97	1	133.6	165.2	49	137	2	2	2	0	0	0	0	0	0	0	0	0	0	5.27	NA	1.37	1.652	0.079600933	0
138236	2	39	2	3	2	1.49	1	57.7	162.5	21.9	71.4	2	2	2	0	0	0	1	0	0	3	1	0	5	5.05	3	0.714	1.625	0.071555351	0
136218	2	57	2	5	2	1.91	1	44.6	155.1	18.5	66.3	2	2	2	1	1	1	1	1	0	0	0	0	5	4.88	NA	0.663	1.551	0.076107328	0
111434	2	66	2	1	2	0.9	1	89.8	146.3	42	123	2	2	2	2	0	0	0	0	0	0	0	0	2	6.44	NA	1.23	1.463	0.084162137	0
132868	2	69	3	3	2	1.46	1	43.5	151	19.1	71.4	2	2	2	0	0	0	0	0	0	0	0	0	0	6.44	1	0.714	1.51	0.081318151	0
112347	1	56	1	5	2	1.69	1	77.2	177.2	24.6	93.3	2	2	2	0	0	2	1	0	0	0	0	0	3	6.22	NA	0.933	1.772	0.082862821	0
123226	1	33	2	4	2	1.99	1	56.7	172.7	19	73.4	2	2	2	0	0	3	0	0	0	0	0	0	3	6	1	0.734	1.727	0.078441789	0
139829	2	68	3	5	2	1.1	1	114.9	169.2	40.1	119.2	2	2	2	0	0	1	1	0	0	0	1	0	3	5.88	3	1.192	1.692	0.078219162	0
141922	2	74	5	4	2	1.8	1	61.4	157.1	24.9	89.1	2	2	2	3	3	0	3	3	3	3	0	0	18	5.83	1	0.891	1.571	0.083366208	1
111471	1	24	2	3	2	1.3	1	54.2	163.6	20.3	73.5	2	2	2	0	0	0	0	0	0	0	0	0	0	5.77	1	0.735	1.636	0.077220332	0
101762	2	80	3	4	2	5	1	67.6	141.7	33.7	106.2	2	2	2	0	0	0	0	0	0	0	0	0	0	5.77	NA	1.062	1.417	0.085510542	0
119291	2	80	3	4	2	5	1	67.6	141.7	33.7	106.2	2	2	2	0	0	0	0	0	0	0	0	0	0	5.77	NA	1.062	1.417	0.085510542	0
139244	2	61	4	5	2	4.12	1	78.5	177	25.1	97.3	2	2	2	0	0	2	0	0	1	0	0	0	3	5.66	NA	0.973	1.77	0.085312053	0
136728	2	55	3	4	2	1.67	1	55.5	151.2	24.3	92.5	2	2	2	0	0	1	3	0	0	0	0	0	4	5.66	NA	0.925	1.512	0.089666108	0
131567	2	66	3	3	2	5	1	55.1	170.1	19	82.2	2	2	2	0	0	1	0	0	0	0	0	0	1	5.61	NA	0.822	1.701	0.088515079	0
131006	2	34	4	5	2	4.42	1	102.1	169.6	35.5	98.2	2	2	2	0	0	0	0	0	0	0	0	0	0	5.61	NA	0.982	1.696	0.069809254	0
141672	1	46	3	3	2	2.18	1	61.4	175.9	19.8	73.2	2	2	2	0	1	0	0	0	1	0	0	0	2	5.5	1	0.732	1.759	0.075411	0
115051	1	56	3	4	2	NA	1	101.8	176.2	32.8	116.4	2	2	2	0	0	3	1	0	0	0	0	0	4	5.5	NA	1.164	1.762	0.085579051	0
134056	1	67	3	5	2	3.91	1	68.8	174.7	22.5	82.1	2	2	2	0	0	0	0	0	0	0	0	0	0	5.38	3	0.821	1.747	0.077936643	0
101612	1	75	4	3	2	5	1	67.2	169.6	23.4	88.2	2	2	2	0	0	1	0	0	0	0	0	0	1	5.33	NA	0.882	1.696	0.082783749	0
117265	1	75	4	3	2	5	1	67.2	169.6	23.4	88.2	2	2	2	0	0	1	0	0	0	0	0	0	1	5.33	NA	0.882	1.696	0.082783749	0
113286	1	75	3	4	2	1.49	1	81.3	166.6	29.3	108.4	2	2	2	0	0	0	1	0	0	0	0	0	1	5.27	3	1.084	1.666	0.08836495	0
133547	2	37	2	4	2	4.13	1	89.7	161.7	34.3	105.2	2	2	2	1	2	1	1	2	1	3	0	0	11	5.22	1	1.052	1.617	0.078366656	1
137139	2	53	3	3	2	4.82	1	101.1	162	38.5	121	2	2	2	3	3	3	3	3	3	3	3	1	25	5.16	1	1.21	1.62	0.083378493	1
117136	2	55	5	5	2	1.07	1	75.6	162.5	28.6	93.8	2	2	2	0	0	0	0	0	0	0	0	0	0	5.16	NA	0.938	1.625	0.078680202	0
141337	2	32	3	2	2	0.52	1	81.4	161.4	31.2	103.8	2	2	2	1	1	3	1	0	1	0	0	0	7	5.11	1	1.038	1.614	0.082440862	0
140193	2	64	3	4	2	3.13	1	107	167.3	38.2	110.3	2	2	2	0	0	1	0	0	0	0	0	0	1	5.11	NA	1.103	1.673	0.075182824	0
120208	1	80	3	5	2	5	1	73.4	179.7	22.7	94.2	2	2	2	0	0	0	0	0	0	0	0	0	0	5.11	3	0.942	1.797	0.087651555	0
121350	2	42	1	4	2	1.22	1	84.6	155.2	35.1	98.3	2	2	2	0	0	0	0	0	0	0	0	0	0	5.11	1	0.983	1.552	0.073604254	0
142239	2	68	5	3	2	1.09	1	60.2	154.6	25.2	83.9	2	2	2	0	3	3	3	3	0	0	0	0	12	4.94	1	0.839	1.546	0.078503711	1
110043	1	37	4	4	2	3.6	1	93.7	180	28.9	99.2	2	2	2	0	0	1	1	0	0	0	0	0	2	4.94	NA	0.992	1.8	0.078513353	0
101636	2	68	1	1	2	NA	1	66	151.4	28.8	101.6	2	2	2	0	0	0	0	0	0	0	0	0	0	4.94	NA	1.016	1.514	0.087882509	0
121873	2	68	1	1	2	NA	1	66	151.4	28.8	101.6	2	2	2	0	0	0	0	0	0	0	0	0	0	4.94	NA	1.016	1.514	0.087882509	0
136353	2	70	3	5	2	NA	1	64.6	161.9	24.6	81.1	2	2	2	0	0	0	0	0	0	0	0	0	0	4.88	NA	0.811	1.619	0.075354182	0
110161	2	52	4	4	2	0.59	1	91.6	161.4	35.2	107.8	2	2	2	0	0	0	0	0	0	0	0	0	0	4.77	NA	1.078	1.614	0.079002085	0
96766	2	52	4	4	2	0.59	1	91.6	161.4	35.2	107.8	2	2	2	0	0	0	0	0	0	0	0	0	0	4.77	NA	1.078	1.614	0.079002085	0
121122	1	46	3	2	2	0.55	1	89.1	187	25.5	108.7	2	2	2	0	0	0	0	0	0	0	0	0	0	4.66	1	1.087	1.87	0.091751947	0
134602	2	75	2	2	2	0.6	NA	71.4	156.4	29.2	91.4	2	2	2	2	3	1	3	0	1	0	0	0	10	6.72	NA	0.914	1.564	0.077073649	0
132000	2	67	1	1	2	0	NA	68.3	149.7	30.5	101.1	2	2	2	0	1	1	1	1	0	2	0	0	6	6.61	NA	1.011	1.497	0.084646115	0
141193	1	37	2	1	2	0.83	NA	96.9	166.3	35	110.4	2	2	2	0	0	1	1	0	0	0	0	0	2	6.61	NA	1.104	1.663	0.080009997	0
123375	2	76	1	1	2	0.1	NA	54.2	150.5	23.9	88.8	2	2	2	0	3	0	1	3	0	0	0	0	7	6.49	NA	0.888	1.505	0.087239422	0
135768	2	62	4	4	2	1.03	NA	68.4	163.2	25.7	87	2	2	2	0	0	0	0	0	0	0	0	0	0	6.49	NA	0.87	1.632	0.078199461	0
100357	2	63	5	1	2	5	NA	76.1	152.5	32.7	109.7	2	2	2	0	0	0	0	0	0	0	0	0	0	6.44	NA	1.097	1.525	0.086870677	0
117210	2	63	5	1	2	5	NA	76.1	152.5	32.7	109.7	2	2	2	0	0	0	0	0	0	0	0	0	0	6.44	NA	1.097	1.525	0.086870677	0
135960	2	75	3	3	2	1.84	NA	72.4	157.3	29.3	98.8	2	2	2	0	0	0	0	0	0	0	0	0	0	6.38	NA	0.988	1.573	0.082885934	0
133539	2	80	3	4	2	5	NA	84.5	165.1	31	116.4	2	2	2	1	1	0	3	2	0	1	1	0	9	6.22	NA	1.164	1.651	0.091799077	0
131997	1	69	3	2	2	0.62	NA	60.7	164.2	22.5	91.8	2	2	2	0	0	1	0	0	0	0	0	0	1	6.22	1	0.918	1.642	0.089887871	0
132850	2	34	2	4	2	0.88	NA	114.8	155.9	47.2	133.7	2	2	2	0	0	0	0	2	0	0	0	0	2	5.88	NA	1.337	1.559	0.081987382	0
132233	1	40	3	4	2	3.71	NA	104.3	172.8	34.9	110	2	2	2	0	0	1	1	0	0	0	0	0	2	5.88	NA	1.1	1.728	0.078355689	0
110712	2	59	1	5	2	1.64	NA	54.9	145.7	25.9	85.7	2	2	2	0	0	0	0	0	0	0	0	0	0	5.88	NA	0.857	1.457	0.081105668	0
140547	2	39	4	4	2	1.59	NA	145.2	161.5	55.7	153.3	2	2	2	0	0	3	1	1	2	0	0	0	7	5.83	NA	1.533	1.615	0.082708935	0
118396	2	57	1	1	2	NA	NA	50.4	138.3	26.4	89	2	2	2	0	0	0	0	0	0	0	0	0	0	5.83	NA	0.89	1.383	0.085357751	0
121647	2	63	4	4	2	1.35	NA	71.7	171.6	24.3	87.1	2	2	2	0	0	1	0	0	0	0	0	0	1	5.77	NA	0.871	1.716	0.079254147	0
138532	2	62	2	5	2	0.14	NA	70.7	157.4	28.5	97	2	2	2	0	0	0	0	0	0	0	0	0	0	5.72	3	0.97	1.574	0.082865317	0
[truncated: 6,749 more rows]
